# Supplementary material for: Spin-Adapted Restricted Open-Shell Hartree–Fock and Its Dynamic Correlation Extension
Source: J Chem Theory Comput. 2026 May 15;22(11):5523–38. doi: 10.1021/acs.jctc.6c00379 (PMC13255178; doi:10.1021/acs.jctc.6c00379)
Supplement: Supplementary file 2 [file ct6c00379_si_002.zip]

Archive with 32 entries (26 files):
- calc_files/
- calc_files/Ni2/
- calc_files/Ni2/Ni01_sort.xyz
- calc_files/Ni2/DEF2-TZVP
- calc_files/Ni2/Ni10_sort.xyz
- calc_files/Ni2/Ni06_sort.xyz
- calc_files/Ni2/Ni07_sort.xyz
- calc_files/Ni2/Ni08_sort.xyz
- calc_files/Ni2/Ni09_sort.xyz
- calc_files/Ni2/Ni02_sort.xyz
- calc_files/Ni2/Ni03_sort.xyz
- calc_files/Ni2/LS_10_Natural_Procrustes.input
- calc_files/Ni2/Ni05_sort.xyz
- calc_files/Ni2/Ni04_sort.xyz
- calc_files/Fe4S4/
- calc_files/Fe4S4/p1.list
- calc_files/Fe4S4/neci_SSG.inp
- calc_files/Fe4S4/Fe4S4.inp
- calc_files/Fe4S4/geometry_Fe4S4.xyz
- calc_files/readme.md
- calc_files/P-cluster/
- calc_files/P-cluster/PN.inp
- calc_files/P-cluster/p1.list
- calc_files/P-cluster/neci_SSG.inp
- calc_files/P-cluster/PN-cluster.xyz
- calc_files/N2/
- calc_files/N2/N2.inp
- calc_files/Fe2S2/
- calc_files/Fe2S2/p1.list
- calc_files/Fe2S2/neci_SSG.inp
- calc_files/Fe2S2/Fe2S2.inp
- calc_files/Fe2S2/geometry_Fe2S2.xyz
