# Supplementary material for: Spin-Adapted Restricted Open-Shell Hartree–Fock and Its Dynamic Correlation Extension
Source: J Chem Theory Comput. 2026 May 15;22(11):5523–38. doi: 10.1021/acs.jctc.6c00379 (PMC13255178; doi:10.1021/acs.jctc.6c00379)
Supplement: Supplementary file 2 [file ct6c00379_si_002.zip › calc_files/Ni2/Ni01_sort.xyz]

19
Model[1]: Jmol 14.31.32  2021-02-06 23:16
O      -0.09182     -0.03466     -2.14464
H      -0.90438     -0.48294     -2.44500
H       0.64092     -0.54057     -2.53936
Ni     -0.08068     -0.03165     -0.05728
O       2.00656     -0.05422     -0.06839
O      -2.16791     -0.00907     -0.04617
O      -0.05812      2.05562     -0.06042
O      -0.10323     -2.11891     -0.05415
H       2.52075      0.75503     -0.24048
H       1.82097     -0.05899      0.92310
H       0.67938      2.60480     -0.37937
H       0.04218      1.94960      0.92778
H      -2.47517      0.90239     -0.21396
H      -2.00821     -0.03792      0.94254
H      -0.17809     -1.97442      0.93414
H       0.79438     -2.48173     -0.17609
O       0.13107      0.02558      2.02952
H       0.61492      0.77347      2.42334
H       0.59645     -0.77319      2.34040
