# Supplementary material for: Spin-Adapted Restricted Open-Shell Hartree–Fock and Its Dynamic Correlation Extension
Source: J Chem Theory Comput. 2026 May 15;22(11):5523–38. doi: 10.1021/acs.jctc.6c00379 (PMC13255178; doi:10.1021/acs.jctc.6c00379)
Supplement: Supplementary file 2 [file ct6c00379_si_002.zip › calc_files/Ni2/DEF2-TZVP]

************************************************************************
* This file is part of OpenMolcas.                                     *
*                                                                      *
* OpenMolcas is free software; you can redistribute it and/or modify   *
* it under the terms of the GNU Lesser General Public License, v. 2.1. *
* OpenMolcas is distributed in the hope that it will be useful, but it *
* is provided "as is" and without any express or implied warranties.   *
* For more details see the full text of the license in the file        *
* LICENSE or in <http://www.gnu.org/licenses/>.                        *
************************************************************************

#Hamiltonian NRH
#Nucleus UNK
#Contraction SEG
#AllElectron AE_

************************************************************************
* This file has been generated from Basis Set Exchange data:           *
*   https://www.basissetexchange.org                                   *
* Version: 1  (Data from Turbomole 7.3)                                *
************************************************************************

/H.def2-TZVP.Weigend.5s1p.3s1p.
F. Weigend, R. Ahlrichs. Phys. Chem. Chem. Phys. 7 (2005) 3297. doi:10.1039/b508541a
HYDROGEN (5s,1p) -> [3s,1p]
     1.0   1
* s-type functions
    5    3
       34.0613410000
        5.1235746000
        1.1646626000
        0.3272304100
        0.1030724100
  0.0060251978000000  0.0000000000000000  0.0000000000000000
  0.0450210940000000  0.0000000000000000  0.0000000000000000
  0.2018972600000000  0.0000000000000000  0.0000000000000000
  0.0000000000000000  1.0000000000000000  0.0000000000000000
  0.0000000000000000  0.0000000000000000  1.0000000000000000
* p-type functions
    1    1
        0.8000000000
  1.0000000000000000

/He.def2-TZVP.Weigend.5s1p.3s1p.
F. Weigend, R. Ahlrichs. Phys. Chem. Chem. Phys. 7 (2005) 3297. doi:10.1039/b508541a
HELIUM (5s,1p) -> [3s,1p]
     2.0   1
* s-type functions
    5    3
       98.0783216160
       14.7644042470
        3.3185831473
     8741.3869551e-4
     2445.9897208e-4
  0.0075803064967000  0.0000000000000000  0.0000000000000000
  0.0548486209370000  0.0000000000000000  0.0000000000000000
  0.2207438218600000  0.0000000000000000  0.0000000000000000
  0.0000000000000000  1.0000000000000000  0.0000000000000000
  0.0000000000000000  0.0000000000000000  1.0000000000000000
* p-type functions
    1    1
        1.0000000000
  1.0000000000000000

/Li.def2-TZVP.Weigend.11s3p.5s3p.
F. Weigend, R. Ahlrichs. Phys. Chem. Chem. Phys. 7 (2005) 3297. doi:10.1039/b508541a
LITHIUM (11s,3p) -> [5s,3p]
     3.0   1
* s-type functions
   11    5
     6269.2628010000
      940.3161243100
      214.2210752800
       60.7598401840
       19.9151520320
        7.3171509797
        2.9724674216
        1.2639852314
     5142.7489953e-4
     7703.0885901e-5
     2893.8896433e-5
  0.0002054096882600  0.0000000000000000  0.0000000000000000  0.0000000000000000  0.0000000000000000
  0.0015916554089000  0.0000000000000000  0.0000000000000000  0.0000000000000000  0.0000000000000000
  0.0082869829707000  0.0000000000000000  0.0000000000000000  0.0000000000000000  0.0000000000000000
  0.0338563742490000  0.0000000000000000  0.0000000000000000  0.0000000000000000  0.0000000000000000
  0.1110322587600000  0.0000000000000000  0.0000000000000000  0.0000000000000000  0.0000000000000000
  0.2744938332900000  0.0000000000000000  0.0000000000000000  0.0000000000000000  0.0000000000000000
  0.0000000000000000  0.2379245641100000  0.0000000000000000  0.0000000000000000  0.0000000000000000
  0.0000000000000000  0.3076541192400000  0.0000000000000000  0.0000000000000000  0.0000000000000000
  0.0000000000000000  0.0000000000000000  1.0000000000000000  0.0000000000000000  0.0000000000000000
  0.0000000000000000  0.0000000000000000  0.0000000000000000  1.0000000000000000  0.0000000000000000
  0.0000000000000000  0.0000000000000000  0.0000000000000000  0.0000000000000000  1.0000000000000000
* p-type functions
    3    3
        0.4000000000
        0.0600000000
        3.3270000000
  1.0000000000000000  0.0000000000000000  0.0000000000000000
  0.0000000000000000  1.0000000000000000  0.0000000000000000
  0.0000000000000000  0.0000000000000000  1.0000000000000000

/Be.def2-TZVP.Weigend.11s4p1d.5s3p1d.
F. Weigend, R. Ahlrichs. Phys. Chem. Chem. Phys. 7 (2005) 3297. doi:10.1039/b508541a
BERYLLIUM (11s,4p,1d) -> [5s,3p,1d]
     4.0   2
* s-type functions
   11    5
     4700.2365626000
      704.8284562200
      160.4311047800
       45.4253473360
       14.7983341250
        5.3512452537
        2.1542044819
        0.9336374440
     1879.1432989e-4
     7464.8267947e-5
     3265.0484598e-5
  0.0002358438931600  0.0000000000000000  0.0000000000000000  0.0000000000000000  0.0000000000000000
  0.0018243791019000  0.0000000000000000  0.0000000000000000  0.0000000000000000  0.0000000000000000
  0.0093966148224000  0.0000000000000000  0.0000000000000000  0.0000000000000000  0.0000000000000000
  0.0369089241590000  0.0000000000000000  0.0000000000000000  0.0000000000000000  0.0000000000000000
  0.1089756128100000  0.0000000000000000  0.0000000000000000  0.0000000000000000  0.0000000000000000
  0.2169428455100000  0.0000000000000000  0.0000000000000000  0.0000000000000000  0.0000000000000000
  0.0000000000000000  0.4469540885700000  0.0000000000000000  0.0000000000000000  0.0000000000000000
  0.0000000000000000  0.2086698577100000  0.0000000000000000  0.0000000000000000  0.0000000000000000
  0.0000000000000000  0.0000000000000000  1.0000000000000000  0.0000000000000000  0.0000000000000000
  0.0000000000000000  0.0000000000000000  0.0000000000000000  1.0000000000000000  0.0000000000000000
  0.0000000000000000  0.0000000000000000  0.0000000000000000  0.0000000000000000  1.0000000000000000
* p-type functions
    4    3
     7169.5694366e-4
        0.1954193286
        3.6316917145
      605.1546589e-4
 -0.1687785403200000  0.0000000000000000  0.0000000000000000
 -0.5140341962800000  0.0000000000000000  0.0000000000000000
  0.0000000000000000 -0.0290339983050000  0.0000000000000000
  0.0000000000000000  0.0000000000000000  1.0000000000000000
* d-type functions
    1    1
        0.1800000000
  1.0000000000000000

/B.def2-TZVP.Weigend.11s6p2d1f.5s3p2d1f.
F. Weigend, R. Ahlrichs. Phys. Chem. Chem. Phys. 7 (2005) 3297. doi:10.1039/b508541a
BORON (11s,6p,2d,1f) -> [5s,3p,2d,1f]
     5.0   3
* s-type functions
   11    5
     8564.8660687000
     1284.1516263000
      292.2787160400
       82.7754691760
       27.0179392690
        9.8149619660
        3.9318559059
        1.6595599712
     3576.2965239e-4
     1424.6277496e-4
     6056.0594768e-5
  0.0002283719815500  0.0000000000000000  0.0000000000000000  0.0000000000000000  0.0000000000000000
  0.0017682576447000  0.0000000000000000  0.0000000000000000  0.0000000000000000  0.0000000000000000
  0.0091407080516000  0.0000000000000000  0.0000000000000000  0.0000000000000000  0.0000000000000000
  0.0363426389890000  0.0000000000000000  0.0000000000000000  0.0000000000000000  0.0000000000000000
  0.1106345844100000  0.0000000000000000  0.0000000000000000  0.0000000000000000  0.0000000000000000
  0.2336734432100000  0.0000000000000000  0.0000000000000000  0.0000000000000000  0.0000000000000000
  0.0000000000000000  0.4181877797800000  0.0000000000000000  0.0000000000000000  0.0000000000000000
  0.0000000000000000  0.2232547379800000  0.0000000000000000  0.0000000000000000  0.0000000000000000
  0.0000000000000000  0.0000000000000000  1.0000000000000000  0.0000000000000000  0.0000000000000000
  0.0000000000000000  0.0000000000000000  0.0000000000000000  1.0000000000000000  0.0000000000000000
  0.0000000000000000  0.0000000000000000  0.0000000000000000  0.0000000000000000  1.0000000000000000
* p-type functions
    6    3
       22.4538758030
        5.1045058330
        1.4986081344
     5092.7831315e-4
     1814.7077798e-4
     6462.1893904e-5
  0.0050265575179000  0.0000000000000000  0.0000000000000000
  0.0328017389650000  0.0000000000000000  0.0000000000000000
  0.1315123076800000  0.0000000000000000  0.0000000000000000
  0.3319716776900000  0.0000000000000000  0.0000000000000000
  0.0000000000000000  0.4731431957000000  0.0000000000000000
  0.0000000000000000  0.0000000000000000  0.2580278394300000
* d-type functions
    2    2
        0.6610000000
        0.1990000000
  1.0000000000000000  0.0000000000000000
  0.0000000000000000  1.0000000000000000
* f-type functions
    1    1
        0.4900000000
  1.0000000000000000

/C.def2-TZVP.Weigend.11s6p2d1f.5s3p2d1f.
F. Weigend, R. Ahlrichs. Phys. Chem. Chem. Phys. 7 (2005) 3297. doi:10.1039/b508541a
CARBON (11s,6p,2d,1f) -> [5s,3p,2d,1f]
     6.0   3
* s-type functions
   11    5
    13575.3496820000
     2035.2333680000
      463.2256235900
      131.2001959800
       42.8530158910
       15.5841857660
        6.2067138508
        2.5764896527
     5769.6339419e-4
     2297.2831358e-4
     9516.4440028e-5
  0.0002224581435200  0.0000000000000000  0.0000000000000000  0.0000000000000000  0.0000000000000000
  0.0017232738252000  0.0000000000000000  0.0000000000000000  0.0000000000000000  0.0000000000000000
  0.0089255715314000  0.0000000000000000  0.0000000000000000  0.0000000000000000  0.0000000000000000
  0.0357279845020000  0.0000000000000000  0.0000000000000000  0.0000000000000000  0.0000000000000000
  0.1107625993100000  0.0000000000000000  0.0000000000000000  0.0000000000000000  0.0000000000000000
  0.2429562762600000  0.0000000000000000  0.0000000000000000  0.0000000000000000  0.0000000000000000
  0.0000000000000000  0.4144026344800000  0.0000000000000000  0.0000000000000000  0.0000000000000000
  0.0000000000000000  0.2374496865500000  0.0000000000000000  0.0000000000000000  0.0000000000000000
  0.0000000000000000  0.0000000000000000  1.0000000000000000  0.0000000000000000  0.0000000000000000
  0.0000000000000000  0.0000000000000000  0.0000000000000000  1.0000000000000000  0.0000000000000000
  0.0000000000000000  0.0000000000000000  0.0000000000000000  0.0000000000000000  1.0000000000000000
* p-type functions
    6    3
       34.6972322440
        7.9582622826
        2.3780826883
     8143.3208183e-4
     2888.7547253e-4
     1005.6823671e-4
  0.0053333657805000  0.0000000000000000  0.0000000000000000
  0.0358641090920000  0.0000000000000000  0.0000000000000000
  0.1421587332900000  0.0000000000000000  0.0000000000000000
  0.3427047184500000  0.0000000000000000  0.0000000000000000
  0.0000000000000000  0.4644582243300000  0.0000000000000000
  0.0000000000000000  0.0000000000000000  0.2495578987400000
* d-type functions
    2    2
        1.0970000000
        0.3180000000
  1.0000000000000000  0.0000000000000000
  0.0000000000000000  1.0000000000000000
* f-type functions
    1    1
        0.7610000000
  1.0000000000000000

/N.def2-TZVP.Weigend.11s6p2d1f.5s3p2d1f.
F. Weigend, R. Ahlrichs. Phys. Chem. Chem. Phys. 7 (2005) 3297. doi:10.1039/b508541a
NITROGEN (11s,6p,2d,1f) -> [5s,3p,2d,1f]
     7.0   3
* s-type functions
   11    5
    19730.8006470000
     2957.8958745000
      673.2213359500
      190.6824949400
       62.2954418980
       22.6541611820
        8.9791477428
        3.6863002370
     8466.0076805e-4
     3364.7133771e-4
     1364.7653675e-4
  0.0002188798499100  0.0000000000000000  0.0000000000000000  0.0000000000000000  0.0000000000000000
  0.0016960708803000  0.0000000000000000  0.0000000000000000  0.0000000000000000  0.0000000000000000
  0.0087954603538000  0.0000000000000000  0.0000000000000000  0.0000000000000000  0.0000000000000000
  0.0353593826050000  0.0000000000000000  0.0000000000000000  0.0000000000000000  0.0000000000000000
  0.1109578921700000  0.0000000000000000  0.0000000000000000  0.0000000000000000  0.0000000000000000
  0.2498297255200000  0.0000000000000000  0.0000000000000000  0.0000000000000000  0.0000000000000000
  0.0000000000000000  0.4062389614800000  0.0000000000000000  0.0000000000000000  0.0000000000000000
  0.0000000000000000  0.2433821717600000  0.0000000000000000  0.0000000000000000  0.0000000000000000
  0.0000000000000000  0.0000000000000000  1.0000000000000000  0.0000000000000000  0.0000000000000000
  0.0000000000000000  0.0000000000000000  0.0000000000000000  1.0000000000000000  0.0000000000000000
  0.0000000000000000  0.0000000000000000  0.0000000000000000  0.0000000000000000  1.0000000000000000
* p-type functions
    6    3
       49.2003805100
       11.3467905370
        3.4273972411
        1.1785525134
     4164.2204972e-4
     1426.0826011e-4
  0.0055552416751000  0.0000000000000000  0.0000000000000000
  0.0380523797230000  0.0000000000000000  0.0000000000000000
  0.1495367102900000  0.0000000000000000  0.0000000000000000
  0.3494930523000000  0.0000000000000000  0.0000000000000000
  0.0000000000000000  0.4584315369700000  0.0000000000000000
  0.0000000000000000  0.0000000000000000  0.2442877167200000
* d-type functions
    2    2
        1.6540000000
        0.4690000000
  1.0000000000000000  0.0000000000000000
  0.0000000000000000  1.0000000000000000
* f-type functions
    1    1
        1.0930000000
  1.0000000000000000

/O.def2-TZVP.Weigend.11s6p2d1f.5s3p2d1f.
F. Weigend, R. Ahlrichs. Phys. Chem. Chem. Phys. 7 (2005) 3297. doi:10.1039/b508541a
OXYGEN (11s,6p,2d,1f) -> [5s,3p,2d,1f]
     8.0   3
* s-type functions
   11    5
    27032.3826310000
     4052.3871392000
      922.3272271000
      261.2407098900
       85.3546413510
       31.0350352450
       12.2608607280
        4.9987076005
        1.1703108158
     4647.4740994e-4
     1850.4536357e-4
  0.0002172630246500  0.0000000000000000  0.0000000000000000  0.0000000000000000  0.0000000000000000
  0.0016838662199000  0.0000000000000000  0.0000000000000000  0.0000000000000000  0.0000000000000000
  0.0087395616265000  0.0000000000000000  0.0000000000000000  0.0000000000000000  0.0000000000000000
  0.0352399688080000  0.0000000000000000  0.0000000000000000  0.0000000000000000  0.0000000000000000
  0.1115351911500000  0.0000000000000000  0.0000000000000000  0.0000000000000000  0.0000000000000000
  0.2558895396100000  0.0000000000000000  0.0000000000000000  0.0000000000000000  0.0000000000000000
  0.0000000000000000  0.3976873090100000  0.0000000000000000  0.0000000000000000  0.0000000000000000
  0.0000000000000000  0.2462784943000000  0.0000000000000000  0.0000000000000000  0.0000000000000000
  0.0000000000000000  0.0000000000000000  1.0000000000000000  0.0000000000000000  0.0000000000000000
  0.0000000000000000  0.0000000000000000  0.0000000000000000  1.0000000000000000  0.0000000000000000
  0.0000000000000000  0.0000000000000000  0.0000000000000000  0.0000000000000000  1.0000000000000000
* p-type functions
    6    3
       63.2749548010
       14.6270493790
        4.4501223456
        1.5275799647
     5293.5117943e-4
        0.1747842127
  0.0060685103418000  0.0000000000000000  0.0000000000000000
  0.0419125758240000  0.0000000000000000  0.0000000000000000
  0.1615384108800000  0.0000000000000000  0.0000000000000000
  0.3570695131100000  0.0000000000000000  0.0000000000000000
  0.0000000000000000  0.4479420750200000  0.0000000000000000
  0.0000000000000000  0.0000000000000000  0.2444606966300000
* d-type functions
    2    2
        2.3140000000
        0.6450000000
  1.0000000000000000  0.0000000000000000
  0.0000000000000000  1.0000000000000000
* f-type functions
    1    1
        1.4280000000
  1.0000000000000000

/F.def2-TZVP.Weigend.11s6p2d1f.5s3p2d1f.
F. Weigend, R. Ahlrichs. Phys. Chem. Chem. Phys. 7 (2005) 3297. doi:10.1039/b508541a
FLUORINE (11s,6p,2d,1f) -> [5s,3p,2d,1f]
     9.0   3
* s-type functions
   11    5
    35479.1004410000
     5318.4728983000
     1210.4810975000
      342.8551814000
      112.0194318100
       40.7147402480
       16.0396781110
        6.5038186740
        1.5440477509
     6122.3452862e-4
     2402.7979698e-4
  0.0002154501488800  0.0000000000000000  0.0000000000000000  0.0000000000000000  0.0000000000000000
  0.0016700686527000  0.0000000000000000  0.0000000000000000  0.0000000000000000  0.0000000000000000
  0.0086733211476000  0.0000000000000000  0.0000000000000000  0.0000000000000000  0.0000000000000000
  0.0350499331750000  0.0000000000000000  0.0000000000000000  0.0000000000000000  0.0000000000000000
  0.1116532013300000  0.0000000000000000  0.0000000000000000  0.0000000000000000  0.0000000000000000
  0.2598850664700000  0.0000000000000000  0.0000000000000000  0.0000000000000000  0.0000000000000000
  0.0000000000000000  0.3942296688000000  0.0000000000000000  0.0000000000000000  0.0000000000000000
  0.0000000000000000  0.2499823855100000  0.0000000000000000  0.0000000000000000  0.0000000000000000
  0.0000000000000000  0.0000000000000000  1.0000000000000000  0.0000000000000000  0.0000000000000000
  0.0000000000000000  0.0000000000000000  0.0000000000000000  1.0000000000000000  0.0000000000000000
  0.0000000000000000  0.0000000000000000  0.0000000000000000  0.0000000000000000  1.0000000000000000
* p-type functions
    6    3
       80.2339004830
       18.5940107430
        5.6867902653
        1.9511006294
     6697.0211298e-4
        0.2165130041
  0.0063685999134000  0.0000000000000000  0.0000000000000000
  0.0443031435300000  0.0000000000000000  0.0000000000000000
  0.1686724870800000  0.0000000000000000  0.0000000000000000
  0.3616634625500000  0.0000000000000000  0.0000000000000000
  0.0000000000000000  0.4420290149100000  0.0000000000000000
  0.0000000000000000  0.0000000000000000  0.2431987573000000
* d-type functions
    2    2
        3.1070000000
        0.8550000000
  1.0000000000000000  0.0000000000000000
  0.0000000000000000  1.0000000000000000
* f-type functions
    1    1
        1.9170000000
  1.0000000000000000

/Ne.def2-TZVP.Weigend.11s6p2d1f.5s3p2d1f.
F. Weigend, R. Ahlrichs. Phys. Chem. Chem. Phys. 7 (2005) 3297. doi:10.1039/b508541a
NEON (11s,6p,2d,1f) -> [5s,3p,2d,1f]
    10.0   3
* s-type functions
   11    5
    45069.4640220000
     6755.9768656000
     1537.6502864000
      435.5169766700
      142.2865563800
       51.6921538040
       20.3158704900
        8.2021942646
        1.9681276278
     7790.4756001e-4
     3022.9502043e-4
  0.0002168715518200  0.0000000000000000  0.0000000000000000  0.0000000000000000  0.0000000000000000
  0.0016812736757000  0.0000000000000000  0.0000000000000000  0.0000000000000000  0.0000000000000000
  0.0087356062782000  0.0000000000000000  0.0000000000000000  0.0000000000000000  0.0000000000000000
  0.0353612669220000  0.0000000000000000  0.0000000000000000  0.0000000000000000  0.0000000000000000
  0.1132152145400000  0.0000000000000000  0.0000000000000000  0.0000000000000000  0.0000000000000000
  0.2665465310400000  0.0000000000000000  0.0000000000000000  0.0000000000000000  0.0000000000000000
  0.0000000000000000  0.3963195995100000  0.0000000000000000  0.0000000000000000  0.0000000000000000
  0.0000000000000000  0.2558281125100000  0.0000000000000000  0.0000000000000000  0.0000000000000000
  0.0000000000000000  0.0000000000000000  1.0000000000000000  0.0000000000000000  0.0000000000000000
  0.0000000000000000  0.0000000000000000  0.0000000000000000  1.0000000000000000  0.0000000000000000
  0.0000000000000000  0.0000000000000000  0.0000000000000000  0.0000000000000000  1.0000000000000000
* p-type functions
    6    3
       99.7829960320
       23.1761241010
        7.1163945872
        2.4418711435
     8338.9605766e-4
     2660.7311301e-4
  0.0065569234163000  0.0000000000000000  0.0000000000000000
  0.0458880091380000  0.0000000000000000  0.0000000000000000
  0.1733128781200000  0.0000000000000000  0.0000000000000000
  0.3647526751200000  0.0000000000000000  0.0000000000000000
  0.0000000000000000  0.4383107517100000  0.0000000000000000
  0.0000000000000000  0.0000000000000000  0.2416002983500000
* d-type functions
    2    2
        4.0140000000
        1.0960000000
  1.0000000000000000  0.0000000000000000
  0.0000000000000000  1.0000000000000000
* f-type functions
    1    1
        2.5440000000
  1.0000000000000000

/Na.def2-TZVP.Weigend.14s8p3d.5s4p3d.
F. Weigend, R. Ahlrichs. Phys. Chem. Chem. Phys. 7 (2005) 3297. doi:10.1039/b508541a
SODIUM (14s,8p,3d) -> [5s,4p,3d]
    11.0   2
* s-type functions
   14    5
    26041.1099270000
     3906.1268548000
      888.9745499300
      251.4549796100
       81.6501435120
       28.9041584010
       10.6257829320
       53.7694101790
       16.3082430250
        2.3730384125
     9573.0772603e-4
     4080.6460959e-4
     4996.7582329e-5
      192.6861625e-4
  0.0006180634281100  0.0000000000000000  0.0000000000000000  0.0000000000000000  0.0000000000000000
  0.0047748604414000  0.0000000000000000  0.0000000000000000  0.0000000000000000  0.0000000000000000
  0.0244716848290000  0.0000000000000000  0.0000000000000000  0.0000000000000000  0.0000000000000000
  0.0947553949770000  0.0000000000000000  0.0000000000000000  0.0000000000000000  0.0000000000000000
  0.2686749692000000  0.0000000000000000  0.0000000000000000  0.0000000000000000  0.0000000000000000
  0.4792547544000000  0.0000000000000000  0.0000000000000000  0.0000000000000000  0.0000000000000000
  0.3324859146900000  0.0000000000000000  0.0000000000000000  0.0000000000000000  0.0000000000000000
  0.0000000000000000  0.0195277318720000  0.0000000000000000  0.0000000000000000  0.0000000000000000
  0.0000000000000000  0.0926480107940000  0.0000000000000000  0.0000000000000000  0.0000000000000000
  0.0000000000000000 -0.3993867017200000  0.0000000000000000  0.0000000000000000  0.0000000000000000
  0.0000000000000000  0.0000000000000000  1.6428595391000000  0.0000000000000000  0.0000000000000000
  0.0000000000000000  0.0000000000000000  0.5569259696600000  0.0000000000000000  0.0000000000000000
  0.0000000000000000  0.0000000000000000  0.0000000000000000  1.0000000000000000  0.0000000000000000
  0.0000000000000000  0.0000000000000000  0.0000000000000000  0.0000000000000000  1.0000000000000000
* p-type functions
    8    4
      138.0797998900
       32.2327003930
        9.9816075360
        3.4822033928
        1.2299134620
     4174.3959423e-4
        0.0300000000
        0.0910000000
  0.0057951891929000  0.0000000000000000  0.0000000000000000  0.0000000000000000
  0.0416208462510000  0.0000000000000000  0.0000000000000000  0.0000000000000000
  0.1628191688500000  0.0000000000000000  0.0000000000000000  0.0000000000000000
  0.3601178464700000  0.0000000000000000  0.0000000000000000  0.0000000000000000
  0.4485897988900000  0.0000000000000000  0.0000000000000000  0.0000000000000000
  0.0000000000000000  0.2304075955900000  0.0000000000000000  0.0000000000000000
  0.0000000000000000  0.0000000000000000  1.0000000000000000  0.0000000000000000
  0.0000000000000000  0.0000000000000000  0.0000000000000000  1.0000000000000000
* d-type functions
    3    3
        2.6090000000
        0.4300000000
        0.1000000000
  1.0000000000000000  0.0000000000000000  0.0000000000000000
  0.0000000000000000  1.0000000000000000  0.0000000000000000
  0.0000000000000000  0.0000000000000000  1.0000000000000000

/Mg.def2-TZVP.Weigend.14s8p3d.5s4p3d.
F. Weigend, R. Ahlrichs. Phys. Chem. Chem. Phys. 7 (2005) 3297. doi:10.1039/b508541a
MAGNESIUM (14s,8p,3d) -> [5s,4p,3d]
    12.0   2
* s-type functions
   14    5
    31438.3495550000
     4715.5153354000
     1073.1629247000
      303.5723876800
       98.6262510420
       34.9438084170
       12.8597851990
       64.8769130040
       19.7255207770
        2.8951804339
        1.1960454710
     5432.9451156e-4
     1009.9104092e-4
     3686.5728085e-5
  0.0006091231132600  0.0000000000000000  0.0000000000000000  0.0000000000000000  0.0000000000000000
  0.0047066196465000  0.0000000000000000  0.0000000000000000  0.0000000000000000  0.0000000000000000
  0.0241358206570000  0.0000000000000000  0.0000000000000000  0.0000000000000000  0.0000000000000000
  0.0936289598340000  0.0000000000000000  0.0000000000000000  0.0000000000000000  0.0000000000000000
  0.2664674209300000  0.0000000000000000  0.0000000000000000  0.0000000000000000  0.0000000000000000
  0.4789092991700000  0.0000000000000000  0.0000000000000000  0.0000000000000000  0.0000000000000000
  0.3369849028600000  0.0000000000000000  0.0000000000000000  0.0000000000000000  0.0000000000000000
  0.0000000000000000  0.0191808893070000  0.0000000000000000  0.0000000000000000  0.0000000000000000
  0.0000000000000000  0.0909137043920000  0.0000000000000000  0.0000000000000000  0.0000000000000000
  0.0000000000000000 -0.3956375612500000  0.0000000000000000  0.0000000000000000  0.0000000000000000
  0.0000000000000000  0.0000000000000000  1.6827603373000000  0.0000000000000000  0.0000000000000000
  0.0000000000000000  0.0000000000000000  0.5214109195400000  0.0000000000000000  0.0000000000000000
  0.0000000000000000  0.0000000000000000  0.0000000000000000  1.0000000000000000  0.0000000000000000
  0.0000000000000000  0.0000000000000000  0.0000000000000000  0.0000000000000000  1.0000000000000000
* p-type functions
    8    4
      179.8718961200
       42.1200693760
       13.1205030320
        4.6257503609
        1.6695211016
     5855.1012105e-4
     1891.4796195e-4
     5376.8755187e-5
  0.0053799549018000  0.0000000000000000  0.0000000000000000  0.0000000000000000
  0.0393180140980000  0.0000000000000000  0.0000000000000000  0.0000000000000000
  0.1574012947600000  0.0000000000000000  0.0000000000000000  0.0000000000000000
  0.3591909412800000  0.0000000000000000  0.0000000000000000  0.0000000000000000
  0.4553337931000000  0.0000000000000000  0.0000000000000000  0.0000000000000000
  0.0000000000000000  0.2198643291000000  0.0000000000000000  0.0000000000000000
  0.0000000000000000  0.0000000000000000  1.0000000000000000  0.0000000000000000
  0.0000000000000000  0.0000000000000000  0.0000000000000000  1.0000000000000000
* d-type functions
    3    3
        3.4440000000
        0.2900000000
        0.0700000000
  1.0000000000000000  0.0000000000000000  0.0000000000000000
  0.0000000000000000  1.0000000000000000  0.0000000000000000
  0.0000000000000000  0.0000000000000000  1.0000000000000000

/Al.def2-TZVP.Weigend.14s9p3d1f.5s5p2d1f.
F. Weigend, R. Ahlrichs. Phys. Chem. Chem. Phys. 7 (2005) 3297. doi:10.1039/b508541a
ALUMINIUM (14s,9p,3d,1f) -> [5s,5p,2d,1f]
    13.0   3
* s-type functions
   14    5
    37792.5507720000
     5668.0682165000
     1289.8582841000
      364.8659602800
      118.5763151500
       42.0248676050
       15.4995016290
       75.2080265980
       23.0314089720
        3.6348797649
        1.6065049957
     7610.3394581e-4
     1655.6708849e-4
     6004.1577113e-5
  0.0005704788870900  0.0000000000000000  0.0000000000000000  0.0000000000000000  0.0000000000000000
  0.0044093016538000  0.0000000000000000  0.0000000000000000  0.0000000000000000  0.0000000000000000
  0.0226309674110000  0.0000000000000000  0.0000000000000000  0.0000000000000000  0.0000000000000000
  0.0880256442950000  0.0000000000000000  0.0000000000000000  0.0000000000000000  0.0000000000000000
  0.2522370161200000  0.0000000000000000  0.0000000000000000  0.0000000000000000  0.0000000000000000
  0.4596054716900000  0.0000000000000000  0.0000000000000000  0.0000000000000000  0.0000000000000000
  0.3327788601400000  0.0000000000000000  0.0000000000000000  0.0000000000000000  0.0000000000000000
  0.0000000000000000  0.0192505601900000  0.0000000000000000  0.0000000000000000  0.0000000000000000
  0.0000000000000000  0.0879067439520000  0.0000000000000000  0.0000000000000000  0.0000000000000000
  0.0000000000000000 -0.3424670453500000  0.0000000000000000  0.0000000000000000  0.0000000000000000
  0.0000000000000000  0.0000000000000000  1.5106266058000000  0.0000000000000000  0.0000000000000000
  0.0000000000000000  0.0000000000000000  0.5807101647000000  0.0000000000000000  0.0000000000000000
  0.0000000000000000  0.0000000000000000  0.0000000000000000  1.0000000000000000  0.0000000000000000
  0.0000000000000000  0.0000000000000000  0.0000000000000000  0.0000000000000000  1.0000000000000000
* p-type functions
    9    5
      452.5230319200
      107.0819504900
       34.1310212550
       12.5870374280
        4.9811919704
        2.0070350900
     8008.3714374e-4
     2017.8927472e-4
     5789.5550392e-5
  0.0023110812466000  0.0000000000000000  0.0000000000000000  0.0000000000000000  0.0000000000000000
  0.0185686418230000  0.0000000000000000  0.0000000000000000  0.0000000000000000  0.0000000000000000
  0.0872162370350000  0.0000000000000000  0.0000000000000000  0.0000000000000000  0.0000000000000000
  0.2690210152300000  0.0000000000000000  0.0000000000000000  0.0000000000000000  0.0000000000000000
  0.5212832427200000  0.0000000000000000  0.0000000000000000  0.0000000000000000  0.0000000000000000
  0.0000000000000000  0.6027168749400000  0.0000000000000000  0.0000000000000000  0.0000000000000000
  0.0000000000000000  0.0000000000000000  1.0000000000000000  0.0000000000000000  0.0000000000000000
  0.0000000000000000  0.0000000000000000  0.0000000000000000  1.0000000000000000  0.0000000000000000
  0.0000000000000000  0.0000000000000000  0.0000000000000000  0.0000000000000000  1.0000000000000000
* d-type functions
    3    2
        0.1110000000
        1.5700000000
        0.3330000000
  1.0000000000000000  0.0000000000000000
  0.0000000000000000  0.2000000000000000
  0.0000000000000000  1.0000000000000000
* f-type functions
    1    1
        0.2440000000
  1.0000000000000000

/Si.def2-TZVP.Weigend.14s9p3d1f.5s5p2d1f.
F. Weigend, R. Ahlrichs. Phys. Chem. Chem. Phys. 7 (2005) 3297. doi:10.1039/b508541a
SILICON (14s,9p,3d,1f) -> [5s,5p,2d,1f]
    14.0   3
* s-type functions
   14    5
    44773.3580780000
     6717.1992104000
     1528.8960325000
      432.5474658500
      140.6150522600
       49.8576367240
       18.4349748850
       86.5338861110
       26.6246068460
        4.4953057159
        2.1035045710
        1.0106094922
     2370.1751489e-4
     8570.3405362e-5
  0.0005591476586800  0.0000000000000000  0.0000000000000000  0.0000000000000000  0.0000000000000000
  0.0043206040189000  0.0000000000000000  0.0000000000000000  0.0000000000000000  0.0000000000000000
  0.0221870964600000  0.0000000000000000  0.0000000000000000  0.0000000000000000  0.0000000000000000
  0.0864892491160000  0.0000000000000000  0.0000000000000000  0.0000000000000000  0.0000000000000000
  0.2493988971600000  0.0000000000000000  0.0000000000000000  0.0000000000000000  0.0000000000000000
  0.4601719736600000  0.0000000000000000  0.0000000000000000  0.0000000000000000  0.0000000000000000
  0.3425023657500000  0.0000000000000000  0.0000000000000000  0.0000000000000000  0.0000000000000000
  0.0000000000000000  0.0213000630070000  0.0000000000000000  0.0000000000000000  0.0000000000000000
  0.0000000000000000  0.0946761393180000  0.0000000000000000  0.0000000000000000  0.0000000000000000
  0.0000000000000000 -0.3261626485900000  0.0000000000000000  0.0000000000000000  0.0000000000000000
  0.0000000000000000  0.0000000000000000  1.3980803850000000  0.0000000000000000  0.0000000000000000
  0.0000000000000000  0.0000000000000000  0.6386578669900000  0.0000000000000000  0.0000000000000000
  0.0000000000000000  0.0000000000000000  0.0000000000000000  1.0000000000000000  0.0000000000000000
  0.0000000000000000  0.0000000000000000  0.0000000000000000  0.0000000000000000  1.0000000000000000
* p-type functions
    9    5
      394.4750362800
       93.1376831040
       29.5196087420
       10.7816637910
        4.1626574778
        1.6247972989
     5430.6660493e-4
     2058.2073956e-4
     7005.3487306e-5
  0.0026285693959000  0.0000000000000000  0.0000000000000000  0.0000000000000000  0.0000000000000000
  0.0205562577490000  0.0000000000000000  0.0000000000000000  0.0000000000000000  0.0000000000000000
  0.0920702628010000  0.0000000000000000  0.0000000000000000  0.0000000000000000  0.0000000000000000
  0.2556588973900000  0.0000000000000000  0.0000000000000000  0.0000000000000000  0.0000000000000000
  0.4211170718500000  0.0000000000000000  0.0000000000000000  0.0000000000000000  0.0000000000000000
  0.0000000000000000  0.3440174631800000  0.0000000000000000  0.0000000000000000  0.0000000000000000
  0.0000000000000000  0.0000000000000000  1.0000000000000000  0.0000000000000000  0.0000000000000000
  0.0000000000000000  0.0000000000000000  0.0000000000000000  1.0000000000000000  0.0000000000000000
  0.0000000000000000  0.0000000000000000  0.0000000000000000  0.0000000000000000  1.0000000000000000
* d-type functions
    3    2
        0.1600000000
        2.3030000000
        0.4760000000
  1.0000000000000000  0.0000000000000000
  0.0000000000000000  0.2000000000000000
  0.0000000000000000  1.0000000000000000
* f-type functions
    1    1
        0.3360000000
  1.0000000000000000

/P.def2-TZVP.Weigend.14s9p3d1f.5s5p2d1f.
F. Weigend, R. Ahlrichs. Phys. Chem. Chem. Phys. 7 (2005) 3297. doi:10.1039/b508541a
PHOSPHORUS (14s,9p,3d,1f) -> [5s,5p,2d,1f]
    15.0   3
* s-type functions
   14    5
    52426.9992330000
     7863.2660552000
     1789.5227333000
      506.2730016500
      164.6069854600
       58.3919187220
       21.6436632010
       99.0138376200
       30.5504398170
        5.4537087661
        2.6503362563
        1.2726688867
     3164.5005203e-4
     1141.7466938e-4
  0.0005520716410000  0.0000000000000000  0.0000000000000000  0.0000000000000000  0.0000000000000000
  0.0042678595308000  0.0000000000000000  0.0000000000000000  0.0000000000000000  0.0000000000000000
  0.0219315291860000  0.0000000000000000  0.0000000000000000  0.0000000000000000  0.0000000000000000
  0.0856671683730000  0.0000000000000000  0.0000000000000000  0.0000000000000000  0.0000000000000000
  0.2484068660500000  0.0000000000000000  0.0000000000000000  0.0000000000000000  0.0000000000000000
  0.4633675397100000  0.0000000000000000  0.0000000000000000  0.0000000000000000  0.0000000000000000
  0.3535055815600000  0.0000000000000000  0.0000000000000000  0.0000000000000000  0.0000000000000000
  0.0000000000000000  0.0218956799580000  0.0000000000000000  0.0000000000000000  0.0000000000000000
  0.0000000000000000  0.0956504702950000  0.0000000000000000  0.0000000000000000  0.0000000000000000
  0.0000000000000000 -0.2945427018600000  0.0000000000000000  0.0000000000000000  0.0000000000000000
  0.0000000000000000  0.0000000000000000  1.3294381200000000  0.0000000000000000  0.0000000000000000
  0.0000000000000000  0.0000000000000000  0.6610939647300000  0.0000000000000000  0.0000000000000000
  0.0000000000000000  0.0000000000000000  0.0000000000000000  1.0000000000000000  0.0000000000000000
  0.0000000000000000  0.0000000000000000  0.0000000000000000  0.0000000000000000  1.0000000000000000
* p-type functions
    9    5
      472.2721924800
      111.5888275600
       35.4459364180
       12.9907768750
        5.0486221658
        1.9934049566
        0.6652728443
     2551.6832128e-4
     9035.7762251e-5
  0.0025710623052000  0.0000000000000000  0.0000000000000000  0.0000000000000000  0.0000000000000000
  0.0202502979990000  0.0000000000000000  0.0000000000000000  0.0000000000000000  0.0000000000000000
  0.0915807167870000  0.0000000000000000  0.0000000000000000  0.0000000000000000  0.0000000000000000
  0.2574945401400000  0.0000000000000000  0.0000000000000000  0.0000000000000000  0.0000000000000000
  0.4286289975800000  0.0000000000000000  0.0000000000000000  0.0000000000000000  0.0000000000000000
  0.0000000000000000  0.3435981784900000  0.0000000000000000  0.0000000000000000  0.0000000000000000
  0.0000000000000000  0.0000000000000000  1.0000000000000000  0.0000000000000000  0.0000000000000000
  0.0000000000000000  0.0000000000000000  0.0000000000000000  1.0000000000000000  0.0000000000000000
  0.0000000000000000  0.0000000000000000  0.0000000000000000  0.0000000000000000  1.0000000000000000
* d-type functions
    3    2
        0.2180000000
        3.1200000000
        0.6480000000
  1.0000000000000000  0.0000000000000000
  0.0000000000000000  0.2000000000000000
  0.0000000000000000  1.0000000000000000
* f-type functions
    1    1
        0.4520000000
  1.0000000000000000

/S.def2-TZVP.Weigend.14s9p3d1f.5s5p2d1f.
F. Weigend, R. Ahlrichs. Phys. Chem. Chem. Phys. 7 (2005) 3297. doi:10.1039/b508541a
SULFUR (14s,9p,3d,1f) -> [5s,5p,2d,1f]
    16.0   3
* s-type functions
   14    5
    60700.9281040000
     9102.6106854000
     2071.4166009000
      586.0247682100
      190.5539502100
       67.6303842600
       25.1273069050
      112.5746301000
       34.7955542170
        6.5115556215
        3.2399032261
        1.5477160881
     4054.1030112e-4
     1455.0651059e-4
  0.0005469594422500  0.0000000000000000  0.0000000000000000  0.0000000000000000  0.0000000000000000
  0.0042297224557000  0.0000000000000000  0.0000000000000000  0.0000000000000000  0.0000000000000000
  0.0217478241590000  0.0000000000000000  0.0000000000000000  0.0000000000000000  0.0000000000000000
  0.0851000535890000  0.0000000000000000  0.0000000000000000  0.0000000000000000  0.0000000000000000
  0.2479912845900000  0.0000000000000000  0.0000000000000000  0.0000000000000000  0.0000000000000000
  0.4670364040600000  0.0000000000000000  0.0000000000000000  0.0000000000000000  0.0000000000000000
  0.3643458755000000  0.0000000000000000  0.0000000000000000  0.0000000000000000  0.0000000000000000
  0.0000000000000000  0.0216700402400000  0.0000000000000000  0.0000000000000000  0.0000000000000000
  0.0000000000000000  0.0936023017600000  0.0000000000000000  0.0000000000000000  0.0000000000000000
  0.0000000000000000 -0.2606800142200000  0.0000000000000000  0.0000000000000000  0.0000000000000000
  0.0000000000000000  0.0000000000000000  1.2842089435000000  0.0000000000000000  0.0000000000000000
  0.0000000000000000  0.0000000000000000  0.6603641658400000  0.0000000000000000  0.0000000000000000
  0.0000000000000000  0.0000000000000000  0.0000000000000000  1.0000000000000000  0.0000000000000000
  0.0000000000000000  0.0000000000000000  0.0000000000000000  0.0000000000000000  1.0000000000000000
* p-type functions
    9    5
      564.3671602700
      133.4262437900
       42.4682711890
       15.6165275800
        6.1093988469
        2.4404160198
     8388.2201296e-4
        0.3128874690
     1077.0109004e-4
  0.0024796796317000  0.0000000000000000  0.0000000000000000  0.0000000000000000  0.0000000000000000
  0.0196779302500000  0.0000000000000000  0.0000000000000000  0.0000000000000000  0.0000000000000000
  0.0899800082580000  0.0000000000000000  0.0000000000000000  0.0000000000000000  0.0000000000000000
  0.2570588057500000  0.0000000000000000  0.0000000000000000  0.0000000000000000  0.0000000000000000
  0.4351516729200000  0.0000000000000000  0.0000000000000000  0.0000000000000000  0.0000000000000000
  0.0000000000000000  0.3488324059500000  0.0000000000000000  0.0000000000000000  0.0000000000000000
  0.0000000000000000  0.0000000000000000  1.0000000000000000  0.0000000000000000  0.0000000000000000
  0.0000000000000000  0.0000000000000000  0.0000000000000000  1.0000000000000000  0.0000000000000000
  0.0000000000000000  0.0000000000000000  0.0000000000000000  0.0000000000000000  1.0000000000000000
* d-type functions
    3    2
        0.2730000000
        3.7560000000
        0.8120000000
  1.0000000000000000  0.0000000000000000
  0.0000000000000000  0.2000000000000000
  0.0000000000000000  1.0000000000000000
* f-type functions
    1    1
        0.5570000000
  1.0000000000000000

/Cl.def2-TZVP.Weigend.14s9p3d1f.5s5p2d1f.
F. Weigend, R. Ahlrichs. Phys. Chem. Chem. Phys. 7 (2005) 3297. doi:10.1039/b508541a
CHLORINE (14s,9p,3d,1f) -> [5s,5p,2d,1f]
    17.0   3
* s-type functions
   14    5
    69507.9909450000
    10426.1568800000
     2373.2334061000
      671.5642007100
      218.4199979000
       77.5722497140
       28.8888152770
      127.1052718500
       39.3395829610
        7.6740679989
        3.8745627630
        1.8385832573
     5022.9057542e-4
        0.1796272342
  0.0005431489749700  0.0000000000000000  0.0000000000000000  0.0000000000000000  0.0000000000000000
  0.0041990463961000  0.0000000000000000  0.0000000000000000  0.0000000000000000  0.0000000000000000
  0.0215921416790000  0.0000000000000000  0.0000000000000000  0.0000000000000000  0.0000000000000000
  0.0845988500940000  0.0000000000000000  0.0000000000000000  0.0000000000000000  0.0000000000000000
  0.2475724972400000  0.0000000000000000  0.0000000000000000  0.0000000000000000  0.0000000000000000
  0.4701693022800000  0.0000000000000000  0.0000000000000000  0.0000000000000000  0.0000000000000000
  0.3743637071600000  0.0000000000000000  0.0000000000000000  0.0000000000000000  0.0000000000000000
  0.0000000000000000  0.0251821666030000  0.0000000000000000  0.0000000000000000  0.0000000000000000
  0.0000000000000000  0.1078611245600000  0.0000000000000000  0.0000000000000000  0.0000000000000000
  0.0000000000000000 -0.2740882157400000  0.0000000000000000  0.0000000000000000  0.0000000000000000
  0.0000000000000000  0.0000000000000000  1.3213875014000000  0.0000000000000000  0.0000000000000000
  0.0000000000000000  0.0000000000000000  0.6863695536800000  0.0000000000000000  0.0000000000000000
  0.0000000000000000  0.0000000000000000  0.0000000000000000  1.0000000000000000  0.0000000000000000
  0.0000000000000000  0.0000000000000000  0.0000000000000000  0.0000000000000000  1.0000000000000000
* p-type functions
    9    5
      666.5042328400
      157.6424169000
       50.2625209780
       18.5360781050
        7.2940532777
        2.9433248995
        1.0404970818
        0.3845641508
     1306.9642732e-4
  0.0023632663836000  0.0000000000000000  0.0000000000000000  0.0000000000000000  0.0000000000000000
  0.0188793003740000  0.0000000000000000  0.0000000000000000  0.0000000000000000  0.0000000000000000
  0.0872063412730000  0.0000000000000000  0.0000000000000000  0.0000000000000000  0.0000000000000000
  0.2528561297000000  0.0000000000000000  0.0000000000000000  0.0000000000000000  0.0000000000000000
  0.4350715482000000  0.0000000000000000  0.0000000000000000  0.0000000000000000  0.0000000000000000
  0.0000000000000000  0.3502651316500000  0.0000000000000000  0.0000000000000000  0.0000000000000000
  0.0000000000000000  0.0000000000000000  1.0000000000000000  0.0000000000000000  0.0000000000000000
  0.0000000000000000  0.0000000000000000  0.0000000000000000  1.0000000000000000  0.0000000000000000
  0.0000000000000000  0.0000000000000000  0.0000000000000000  0.0000000000000000  1.0000000000000000
* d-type functions
    3    2
        0.3390000000
        4.6100000000
        1.0110000000
  1.0000000000000000  0.0000000000000000
  0.0000000000000000  0.2000000000000000
  0.0000000000000000  1.0000000000000000
* f-type functions
    1    1
        0.7060000000
  1.0000000000000000

/Ar.def2-TZVP.Weigend.14s9p3d1f.5s5p2d1f.
F. Weigend, R. Ahlrichs. Phys. Chem. Chem. Phys. 7 (2005) 3297. doi:10.1039/b508541a
ARGON (14s,9p,3d,1f) -> [5s,5p,2d,1f]
    18.0   3
* s-type functions
   14    5
    79111.4229980000
    11864.7460090000
     2700.1642973000
      763.9594348500
      248.4515056100
       88.2835810000
       32.9486070690
      142.5535800000
       44.1636880090
        8.9524995000
        4.5546920941
        2.1444079001
     6070.8777004e-4
     2165.1431999e-4
  0.0005102932500200  0.0000000000000000  0.0000000000000000  0.0000000000000000  0.0000000000000000
  0.0039463036981000  0.0000000000000000  0.0000000000000000  0.0000000000000000  0.0000000000000000
  0.0203070739100000  0.0000000000000000  0.0000000000000000  0.0000000000000000  0.0000000000000000
  0.0796918252140000  0.0000000000000000  0.0000000000000000  0.0000000000000000  0.0000000000000000
  0.2342062383600000  0.0000000000000000  0.0000000000000000  0.0000000000000000  0.0000000000000000
  0.4483384948100000  0.0000000000000000  0.0000000000000000  0.0000000000000000  0.0000000000000000
  0.3640816740000000  0.0000000000000000  0.0000000000000000  0.0000000000000000  0.0000000000000000
  0.0000000000000000  0.0263874070010000  0.0000000000000000  0.0000000000000000  0.0000000000000000
  0.0000000000000000  0.1122643399900000  0.0000000000000000  0.0000000000000000  0.0000000000000000
  0.0000000000000000 -0.2617892200100000  0.0000000000000000  0.0000000000000000  0.0000000000000000
  0.0000000000000000  0.0000000000000000  1.3002484998000000  0.0000000000000000  0.0000000000000000
  0.0000000000000000  0.0000000000000000  0.6719723700900000  0.0000000000000000  0.0000000000000000
  0.0000000000000000  0.0000000000000000  0.0000000000000000  1.0000000000000000  0.0000000000000000
  0.0000000000000000  0.0000000000000000  0.0000000000000000  0.0000000000000000  1.0000000000000000
* p-type functions
    9    5
      776.7754199800
      183.8010701800
       58.6940031750
       21.7015916950
        8.5821489635
        3.4922679161
        1.2637426998
     4660.7870005e-4
        0.1576600300
  0.0022028005003000  0.0000000000000000  0.0000000000000000  0.0000000000000000  0.0000000000000000
  0.0176941800080000  0.0000000000000000  0.0000000000000000  0.0000000000000000  0.0000000000000000
  0.0824312937170000  0.0000000000000000  0.0000000000000000  0.0000000000000000  0.0000000000000000
  0.2420727886300000  0.0000000000000000  0.0000000000000000  0.0000000000000000  0.0000000000000000
  0.4226355825100000  0.0000000000000000  0.0000000000000000  0.0000000000000000  0.0000000000000000
  0.0000000000000000  0.3415180608600000  0.0000000000000000  0.0000000000000000  0.0000000000000000
  0.0000000000000000  0.0000000000000000  1.0000000000000000  0.0000000000000000  0.0000000000000000
  0.0000000000000000  0.0000000000000000  0.0000000000000000  1.0000000000000000  0.0000000000000000
  0.0000000000000000  0.0000000000000000  0.0000000000000000  0.0000000000000000  1.0000000000000000
* d-type functions
    3    2
        0.4120000000
        5.5510000000
        1.2350000000
  1.0000000000000000  0.0000000000000000
  0.0000000000000000  0.2000000000000000
  0.0000000000000000  1.0000000000000000
* f-type functions
    1    1
        0.8900000000
  1.0000000000000000

/K.def2-TZVP.Weigend.17s11p3d.6s4p3d.
F. Weigend, R. Ahlrichs. Phys. Chem. Chem. Phys. 7 (2005) 3297. doi:10.1039/b508541a
POTASSIUM (17s,11p,3d) -> [6s,4p,3d]
    19.0   2
* s-type functions
   17    6
   153976.1832500000
    23082.4976720000
     5253.2344745000
     1486.9550133000
      484.0633372600
      173.5665398000
       67.1163814640
       26.3395020540
      172.8769356700
       53.0586490630
        7.9212753964
        3.2108880472
        4.5662070895
     7020.9907282e-4
     2825.8942635e-4
     3580.5824617e-5
     1581.9213245e-5
  0.0002366263610700  0.0000000000000000  0.0000000000000000  0.0000000000000000  0.0000000000000000  0.0000000000000000
  0.0018342929137000  0.0000000000000000  0.0000000000000000  0.0000000000000000  0.0000000000000000  0.0000000000000000
  0.0095310527769000  0.0000000000000000  0.0000000000000000  0.0000000000000000  0.0000000000000000  0.0000000000000000
  0.0386384069800000  0.0000000000000000  0.0000000000000000  0.0000000000000000  0.0000000000000000  0.0000000000000000
  0.1248076850200000  0.0000000000000000  0.0000000000000000  0.0000000000000000  0.0000000000000000  0.0000000000000000
  0.2927886100900000  0.0000000000000000  0.0000000000000000  0.0000000000000000  0.0000000000000000  0.0000000000000000
  0.4063342586000000  0.0000000000000000  0.0000000000000000  0.0000000000000000  0.0000000000000000  0.0000000000000000
  0.2007721586000000  0.0000000000000000  0.0000000000000000  0.0000000000000000  0.0000000000000000  0.0000000000000000
  0.0000000000000000 -0.0242009609360000  0.0000000000000000  0.0000000000000000  0.0000000000000000  0.0000000000000000
  0.0000000000000000 -0.1155309504000000  0.0000000000000000  0.0000000000000000  0.0000000000000000  0.0000000000000000
  0.0000000000000000  0.5745554517500000  0.0000000000000000  0.0000000000000000  0.0000000000000000  0.0000000000000000
  0.0000000000000000  0.5702318510700000  0.0000000000000000  0.0000000000000000  0.0000000000000000  0.0000000000000000
  0.0000000000000000  0.0000000000000000 -0.2261576346600000  0.0000000000000000  0.0000000000000000  0.0000000000000000
  0.0000000000000000  0.0000000000000000  0.7552839204500000  0.0000000000000000  0.0000000000000000  0.0000000000000000
  0.0000000000000000  0.0000000000000000  0.0000000000000000  1.0000000000000000  0.0000000000000000  0.0000000000000000
  0.0000000000000000  0.0000000000000000  0.0000000000000000  0.0000000000000000  1.0000000000000000  0.0000000000000000
  0.0000000000000000  0.0000000000000000  0.0000000000000000  0.0000000000000000  0.0000000000000000  1.0000000000000000
* p-type functions
   11    4
      728.1844987300
      172.1326506100
       54.8298470750
       20.1662664940
        7.8610728806
        3.1105213132
       11.7573374920
        1.5139617411
     5832.8591795e-4
     2157.0478076e-4
        0.0417370000
  0.0026150689792000  0.0000000000000000  0.0000000000000000  0.0000000000000000
  0.0206736308350000  0.0000000000000000  0.0000000000000000  0.0000000000000000
  0.0932056038700000  0.0000000000000000  0.0000000000000000  0.0000000000000000
  0.2543651821000000  0.0000000000000000  0.0000000000000000  0.0000000000000000
  0.3913113281000000  0.0000000000000000  0.0000000000000000  0.0000000000000000
  0.2248134594300000  0.0000000000000000  0.0000000000000000  0.0000000000000000
  0.0000000000000000 -0.0257772892170000  0.0000000000000000  0.0000000000000000
  0.0000000000000000  0.5735942860400000  0.0000000000000000  0.0000000000000000
  0.0000000000000000  1.0798320002000000  0.0000000000000000  0.0000000000000000
  0.0000000000000000  0.0000000000000000  1.0000000000000000  0.0000000000000000
  0.0000000000000000  0.0000000000000000  0.0000000000000000  1.0000000000000000
* d-type functions
    3    3
        0.9300000000
        0.1800000000
        0.0540000000
  1.0000000000000000  0.0000000000000000  0.0000000000000000
  0.0000000000000000  1.0000000000000000  0.0000000000000000
  0.0000000000000000  0.0000000000000000  1.0000000000000000

/Ca.def2-TZVP.Weigend.17s12p4d.6s5p3d.
F. Weigend, R. Ahlrichs. Phys. Chem. Chem. Phys. 7 (2005) 3297. doi:10.1039/b508541a
CALCIUM (17s,12p,4d) -> [6s,5p,3d]
    20.0   2
* s-type functions
   17    6
   172517.3268500000
    25861.5192750000
     5885.6618668000
     1665.9730031000
      542.3671814800
      194.5780349200
       75.3035976360
       29.5740625890
      191.2007466000
       58.8402998830
        8.9642540845
        3.6856960541
        5.2464289726
     8486.2621528e-4
     3674.3300538e-4
     6682.1582613e-5
     2675.9730445e-5
  0.0002331750254600  0.0000000000000000  0.0000000000000000  0.0000000000000000  0.0000000000000000  0.0000000000000000
  0.0018076521980000  0.0000000000000000  0.0000000000000000  0.0000000000000000  0.0000000000000000  0.0000000000000000
  0.0093943844255000  0.0000000000000000  0.0000000000000000  0.0000000000000000  0.0000000000000000  0.0000000000000000
  0.0381084090090000  0.0000000000000000  0.0000000000000000  0.0000000000000000  0.0000000000000000  0.0000000000000000
  0.1233120385300000  0.0000000000000000  0.0000000000000000  0.0000000000000000  0.0000000000000000  0.0000000000000000
  0.2900447095400000  0.0000000000000000  0.0000000000000000  0.0000000000000000  0.0000000000000000  0.0000000000000000
  0.4058715115700000  0.0000000000000000  0.0000000000000000  0.0000000000000000  0.0000000000000000  0.0000000000000000
  0.2039841074300000  0.0000000000000000  0.0000000000000000  0.0000000000000000  0.0000000000000000  0.0000000000000000
  0.0000000000000000 -0.0244197597590000  0.0000000000000000  0.0000000000000000  0.0000000000000000  0.0000000000000000
  0.0000000000000000 -0.1154702744800000  0.0000000000000000  0.0000000000000000  0.0000000000000000  0.0000000000000000
  0.0000000000000000  0.5635663671700000  0.0000000000000000  0.0000000000000000  0.0000000000000000  0.0000000000000000
  0.0000000000000000  0.5670968270400000  0.0000000000000000  0.0000000000000000  0.0000000000000000  0.0000000000000000
  0.0000000000000000  0.0000000000000000 -0.2282533432500000  0.0000000000000000  0.0000000000000000  0.0000000000000000
  0.0000000000000000  0.0000000000000000  0.7262521917200000  0.0000000000000000  0.0000000000000000  0.0000000000000000
  0.0000000000000000  0.0000000000000000  0.0000000000000000  1.0000000000000000  0.0000000000000000  0.0000000000000000
  0.0000000000000000  0.0000000000000000  0.0000000000000000  0.0000000000000000  1.0000000000000000  0.0000000000000000
  0.0000000000000000  0.0000000000000000  0.0000000000000000  0.0000000000000000  0.0000000000000000  1.0000000000000000
* p-type functions
   12    5
      836.9726205800
      197.9304014200
       63.1355580540
       23.2826871700
        9.1176444932
        3.6336120139
       13.4941631200
        1.8139259790
     7198.1826006e-4
     2762.9576992e-4
        0.0749790000
        0.0269270000
  0.0025258346092000  0.0000000000000000  0.0000000000000000  0.0000000000000000  0.0000000000000000
  0.0200765066860000  0.0000000000000000  0.0000000000000000  0.0000000000000000  0.0000000000000000
  0.0913029873660000  0.0000000000000000  0.0000000000000000  0.0000000000000000  0.0000000000000000
  0.2524702991500000  0.0000000000000000  0.0000000000000000  0.0000000000000000  0.0000000000000000
  0.3942632634400000  0.0000000000000000  0.0000000000000000  0.0000000000000000  0.0000000000000000
  0.2301155949200000  0.0000000000000000  0.0000000000000000  0.0000000000000000  0.0000000000000000
  0.0000000000000000 -0.0264950219510000  0.0000000000000000  0.0000000000000000  0.0000000000000000
  0.0000000000000000  0.5508810821000000  0.0000000000000000  0.0000000000000000  0.0000000000000000
  0.0000000000000000  1.0280616620000000  0.0000000000000000  0.0000000000000000  0.0000000000000000
  0.0000000000000000  0.0000000000000000  1.0000000000000000  0.0000000000000000  0.0000000000000000
  0.0000000000000000  0.0000000000000000  0.0000000000000000  1.0000000000000000  0.0000000000000000
  0.0000000000000000  0.0000000000000000  0.0000000000000000  0.0000000000000000  1.0000000000000000
* d-type functions
    4    3
        5.4979093879
        1.3177128032
     3218.8682649e-4
     7052.8614919e-5
  0.0737700114330000  0.0000000000000000  0.0000000000000000
  0.2605285316900000  0.0000000000000000  0.0000000000000000
  0.0000000000000000  0.4523383638000000  0.0000000000000000
  0.0000000000000000  0.0000000000000000  1.0000000000000000

/Sc.def2-TZVP.Weigend.17s11p7d1f.6s4p4d1f.
F. Weigend, R. Ahlrichs. Phys. Chem. Chem. Phys. 7 (2005) 3297. doi:10.1039/b508541a
SCANDIUM (17s,11p,7d,1f) -> [6s,4p,4d,1f]
    21.0   3
* s-type functions
   17    6
   191612.9187400000
    28723.8503630000
     6537.0116490000
     1850.3097171000
      602.3885515600
      216.1732476600
       83.7125178800
       32.9087071890
      211.3439323400
       65.1289201390
       10.0343115350
        4.1596884597
        6.0009041613
        0.9825578415
     4248.3192773e-4
     7718.5462096e-5
     3014.7219702e-5
  0.0002307647594200  0.0000000000000000  0.0000000000000000  0.0000000000000000  0.0000000000000000  0.0000000000000000
  0.0017890329946000  0.0000000000000000  0.0000000000000000  0.0000000000000000  0.0000000000000000  0.0000000000000000
  0.0092990401140000  0.0000000000000000  0.0000000000000000  0.0000000000000000  0.0000000000000000  0.0000000000000000
  0.0377394380110000  0.0000000000000000  0.0000000000000000  0.0000000000000000  0.0000000000000000  0.0000000000000000
  0.1222714835900000  0.0000000000000000  0.0000000000000000  0.0000000000000000  0.0000000000000000  0.0000000000000000
  0.2881482147000000  0.0000000000000000  0.0000000000000000  0.0000000000000000  0.0000000000000000  0.0000000000000000
  0.4051754309900000  0.0000000000000000  0.0000000000000000  0.0000000000000000  0.0000000000000000  0.0000000000000000
  0.2056601962300000  0.0000000000000000  0.0000000000000000  0.0000000000000000  0.0000000000000000  0.0000000000000000
  0.0000000000000000 -0.0245279914620000  0.0000000000000000  0.0000000000000000  0.0000000000000000  0.0000000000000000
  0.0000000000000000 -0.1157015814200000  0.0000000000000000  0.0000000000000000  0.0000000000000000  0.0000000000000000
  0.0000000000000000  0.5599528331700000  0.0000000000000000  0.0000000000000000  0.0000000000000000  0.0000000000000000
  0.0000000000000000  0.5608776507300000  0.0000000000000000  0.0000000000000000  0.0000000000000000  0.0000000000000000
  0.0000000000000000  0.0000000000000000 -0.2284049432500000  0.0000000000000000  0.0000000000000000  0.0000000000000000
  0.0000000000000000  0.0000000000000000  0.7194897037800000  0.0000000000000000  0.0000000000000000  0.0000000000000000
  0.0000000000000000  0.0000000000000000  0.0000000000000000  1.0000000000000000  0.0000000000000000  0.0000000000000000
  0.0000000000000000  0.0000000000000000  0.0000000000000000  0.0000000000000000  1.0000000000000000  0.0000000000000000
  0.0000000000000000  0.0000000000000000  0.0000000000000000  0.0000000000000000  0.0000000000000000  1.0000000000000000
* p-type functions
   11    4
      947.3412282300
      224.0969973200
       71.5603348820
       26.4448244900
       10.3937982850
        4.1606304559
       15.5657371350
        2.1121544865
     8418.4709021e-4
     3229.7542652e-4
        0.0897480000
  0.0024737208744000  0.0000000000000000  0.0000000000000000  0.0000000000000000
  0.0197429670600000  0.0000000000000000  0.0000000000000000  0.0000000000000000
  0.0903571475490000  0.0000000000000000  0.0000000000000000  0.0000000000000000
  0.2520160250300000  0.0000000000000000  0.0000000000000000  0.0000000000000000
  0.3967553592900000  0.0000000000000000  0.0000000000000000  0.0000000000000000
  0.2320862451700000  0.0000000000000000  0.0000000000000000  0.0000000000000000
  0.0000000000000000 -0.0271294239740000  0.0000000000000000  0.0000000000000000
  0.0000000000000000  0.5510925662900000  0.0000000000000000  0.0000000000000000
  0.0000000000000000  1.0090635806000000  0.0000000000000000  0.0000000000000000
  0.0000000000000000  0.0000000000000000  1.0000000000000000  0.0000000000000000
  0.0000000000000000  0.0000000000000000  0.0000000000000000  1.0000000000000000
* d-type functions
    7    4
       30.9893909930
        8.6905465069
        2.9520256337
        1.0761910745
     3833.8915095e-4
     1253.4686113e-4
        0.0410000000
  0.0119028374310000  0.0000000000000000  0.0000000000000000  0.0000000000000000
  0.0676558568500000  0.0000000000000000  0.0000000000000000  0.0000000000000000
  0.2133253972200000  0.0000000000000000  0.0000000000000000  0.0000000000000000
  0.3839107557800000  0.0000000000000000  0.0000000000000000  0.0000000000000000
  0.0000000000000000  0.4335471625900000  0.0000000000000000  0.0000000000000000
  0.0000000000000000  0.0000000000000000  0.2450926382200000  0.0000000000000000
  0.0000000000000000  0.0000000000000000  0.0000000000000000  1.0000000000000000
* f-type functions
    1    1
        0.3450000000
  1.0000000000000000

/Ti.def2-TZVP.Weigend.17s11p7d1f.6s4p4d1f.
F. Weigend, R. Ahlrichs. Phys. Chem. Chem. Phys. 7 (2005) 3297. doi:10.1039/b508541a
TITANIUM (17s,11p,7d,1f) -> [6s,4p,4d,1f]
    22.0   3
* s-type functions
   17    6
   211575.6902500000
    31714.9450580000
     7217.5476543000
     2042.9394247000
      665.1289620800
      238.7494226400
       92.5086910010
       36.4039192090
      232.7262460700
       71.7912097110
       11.1585346150
        4.6548135416
        6.8034629174
        1.1201076403
     4808.0118839e-4
     8515.7274977e-5
     3265.7477046e-5
  0.0002331815101100  0.0000000000000000  0.0000000000000000  0.0000000000000000  0.0000000000000000  0.0000000000000000
  0.0018079690851000  0.0000000000000000  0.0000000000000000  0.0000000000000000  0.0000000000000000  0.0000000000000000
  0.0093984311352000  0.0000000000000000  0.0000000000000000  0.0000000000000000  0.0000000000000000  0.0000000000000000
  0.0381568536180000  0.0000000000000000  0.0000000000000000  0.0000000000000000  0.0000000000000000  0.0000000000000000
  0.1237475719700000  0.0000000000000000  0.0000000000000000  0.0000000000000000  0.0000000000000000  0.0000000000000000
  0.2920855114300000  0.0000000000000000  0.0000000000000000  0.0000000000000000  0.0000000000000000  0.0000000000000000
  0.4122680085500000  0.0000000000000000  0.0000000000000000  0.0000000000000000  0.0000000000000000  0.0000000000000000
  0.2109053406100000  0.0000000000000000  0.0000000000000000  0.0000000000000000  0.0000000000000000  0.0000000000000000
  0.0000000000000000 -0.0249201407380000  0.0000000000000000  0.0000000000000000  0.0000000000000000  0.0000000000000000
  0.0000000000000000 -0.1174649008700000  0.0000000000000000  0.0000000000000000  0.0000000000000000  0.0000000000000000
  0.0000000000000000  0.5650334231800000  0.0000000000000000  0.0000000000000000  0.0000000000000000  0.0000000000000000
  0.0000000000000000  0.5621110181200000  0.0000000000000000  0.0000000000000000  0.0000000000000000  0.0000000000000000
  0.0000000000000000  0.0000000000000000 -0.2301142550300000  0.0000000000000000  0.0000000000000000  0.0000000000000000
  0.0000000000000000  0.0000000000000000  0.7210318673500000  0.0000000000000000  0.0000000000000000  0.0000000000000000
  0.0000000000000000  0.0000000000000000  0.0000000000000000  1.0000000000000000  0.0000000000000000  0.0000000000000000
  0.0000000000000000  0.0000000000000000  0.0000000000000000  0.0000000000000000  1.0000000000000000  0.0000000000000000
  0.0000000000000000  0.0000000000000000  0.0000000000000000  0.0000000000000000  0.0000000000000000  1.0000000000000000
* p-type functions
   11    4
     1063.1474732000
      251.5650706100
       80.4085548540
       29.7681932690
       11.7368305560
        4.7142375230
       17.7968037040
        2.4272698680
     9682.3445537e-4
     3705.6694165e-4
        0.1015610000
  0.0024690839320000  0.0000000000000000  0.0000000000000000  0.0000000000000000
  0.0197733455230000  0.0000000000000000  0.0000000000000000  0.0000000000000000
  0.0909879766720000  0.0000000000000000  0.0000000000000000  0.0000000000000000
  0.2555990041300000  0.0000000000000000  0.0000000000000000  0.0000000000000000
  0.4048938676400000  0.0000000000000000  0.0000000000000000  0.0000000000000000
  0.2369340255800000  0.0000000000000000  0.0000000000000000  0.0000000000000000
  0.0000000000000000 -0.0278786396150000  0.0000000000000000  0.0000000000000000
  0.0000000000000000  0.5567291466800000  0.0000000000000000  0.0000000000000000
  0.0000000000000000  1.0055447350000000  0.0000000000000000  0.0000000000000000
  0.0000000000000000  0.0000000000000000  1.0000000000000000  0.0000000000000000
  0.0000000000000000  0.0000000000000000  0.0000000000000000  1.0000000000000000
* d-type functions
    7    4
       37.7133847230
       10.6929311840
        3.6728446990
        1.3588590303
     4921.3295253e-4
     1633.0520653e-4
        0.0540000000
  0.0115138350920000  0.0000000000000000  0.0000000000000000  0.0000000000000000
  0.0672463439960000  0.0000000000000000  0.0000000000000000  0.0000000000000000
  0.2148420777500000  0.0000000000000000  0.0000000000000000  0.0000000000000000
  0.3889089277900000  0.0000000000000000  0.0000000000000000  0.0000000000000000
  0.0000000000000000  0.4304083524300000  0.0000000000000000  0.0000000000000000
  0.0000000000000000  0.0000000000000000  0.2325330546500000  0.0000000000000000
  0.0000000000000000  0.0000000000000000  0.0000000000000000  1.0000000000000000
* f-type functions
    1    1
        0.5620000000
  1.0000000000000000

/V.def2-TZVP.Weigend.17s11p7d1f.6s4p4d1f.
F. Weigend, R. Ahlrichs. Phys. Chem. Chem. Phys. 7 (2005) 3297. doi:10.1039/b508541a
VANADIUM (17s,11p,7d,1f) -> [6s,4p,4d,1f]
    23.0   3
* s-type functions
   17    6
   232340.6505800000
    34828.8411700000
     7926.5448691000
     2243.7733046000
      730.5932294400
      262.3221963100
      101.7040380500
       40.0647846170
      255.2401496800
       78.8046469610
       12.3405989460
        5.1742019219
        7.6513894469
        1.2639759898
     5386.1761721e-4
     9271.9296124e-5
     3499.8055176e-5
  0.0002307241009200  0.0000000000000000  0.0000000000000000  0.0000000000000000  0.0000000000000000  0.0000000000000000
  0.0017888178962000  0.0000000000000000  0.0000000000000000  0.0000000000000000  0.0000000000000000  0.0000000000000000
  0.0092992490131000  0.0000000000000000  0.0000000000000000  0.0000000000000000  0.0000000000000000  0.0000000000000000
  0.0377614633470000  0.0000000000000000  0.0000000000000000  0.0000000000000000  0.0000000000000000  0.0000000000000000
  0.1225590966200000  0.0000000000000000  0.0000000000000000  0.0000000000000000  0.0000000000000000  0.0000000000000000
  0.2896350881100000  0.0000000000000000  0.0000000000000000  0.0000000000000000  0.0000000000000000  0.0000000000000000
  0.4100470295500000  0.0000000000000000  0.0000000000000000  0.0000000000000000  0.0000000000000000  0.0000000000000000
  0.2111361085800000  0.0000000000000000  0.0000000000000000  0.0000000000000000  0.0000000000000000  0.0000000000000000
  0.0000000000000000 -0.0244581163380000  0.0000000000000000  0.0000000000000000  0.0000000000000000  0.0000000000000000
  0.0000000000000000 -0.1152720536600000  0.0000000000000000  0.0000000000000000  0.0000000000000000  0.0000000000000000
  0.0000000000000000  0.5517474945300000  0.0000000000000000  0.0000000000000000  0.0000000000000000  0.0000000000000000
  0.0000000000000000  0.5450452848900000  0.0000000000000000  0.0000000000000000  0.0000000000000000  0.0000000000000000
  0.0000000000000000  0.0000000000000000 -0.2296763828600000  0.0000000000000000  0.0000000000000000  0.0000000000000000
  0.0000000000000000  0.0000000000000000  0.7168376907700000  0.0000000000000000  0.0000000000000000  0.0000000000000000
  0.0000000000000000  0.0000000000000000  0.0000000000000000  1.0000000000000000  0.0000000000000000  0.0000000000000000
  0.0000000000000000  0.0000000000000000  0.0000000000000000  0.0000000000000000  1.0000000000000000  0.0000000000000000
  0.0000000000000000  0.0000000000000000  0.0000000000000000  0.0000000000000000  0.0000000000000000  1.0000000000000000
* p-type functions
   11    4
     1184.2369151000
      280.2307519200
       89.6436271370
       33.2424112530
       13.1445144520
        5.2948534140
       20.1755868510
        2.7605865197
        1.1008900902
     4201.3310739e-4
        0.1112480000
  0.0024449826729000  0.0000000000000000  0.0000000000000000  0.0000000000000000
  0.0196434544660000  0.0000000000000000  0.0000000000000000  0.0000000000000000
  0.0907969491900000  0.0000000000000000  0.0000000000000000  0.0000000000000000
  0.2565076822200000  0.0000000000000000  0.0000000000000000  0.0000000000000000
  0.4081539375000000  0.0000000000000000  0.0000000000000000  0.0000000000000000
  0.2386037826800000  0.0000000000000000  0.0000000000000000  0.0000000000000000
  0.0000000000000000 -0.0282414890230000  0.0000000000000000  0.0000000000000000
  0.0000000000000000  0.5557463561900000  0.0000000000000000  0.0000000000000000
  0.0000000000000000  0.9931991927000000  0.0000000000000000  0.0000000000000000
  0.0000000000000000  0.0000000000000000  1.0000000000000000  0.0000000000000000
  0.0000000000000000  0.0000000000000000  0.0000000000000000  1.0000000000000000
* d-type functions
    7    4
       43.8611348640
       12.5160218910
        4.3313854957
        1.6138855773
     5874.9573961e-4
     1951.5723011e-4
        0.0650000000
  0.0114871742380000  0.0000000000000000  0.0000000000000000  0.0000000000000000
  0.0682471539770000  0.0000000000000000  0.0000000000000000  0.0000000000000000
  0.2183778419500000  0.0000000000000000  0.0000000000000000  0.0000000000000000
  0.3924521229600000  0.0000000000000000  0.0000000000000000  0.0000000000000000
  0.0000000000000000  0.4263446678600000  0.0000000000000000  0.0000000000000000
  0.0000000000000000  0.0000000000000000  0.2264656260100000  0.0000000000000000
  0.0000000000000000  0.0000000000000000  0.0000000000000000  1.0000000000000000
* f-type functions
    1    1
        0.8310000000
  1.0000000000000000

/Cr.def2-TZVP.Weigend.17s11p7d1f.6s4p4d1f.
F. Weigend, R. Ahlrichs. Phys. Chem. Chem. Phys. 7 (2005) 3297. doi:10.1039/b508541a
CHROMIUM (17s,11p,7d,1f) -> [6s,4p,4d,1f]
    24.0   3
* s-type functions
   17    6
   254477.8070400000
    38131.7970540000
     8675.2930607000
     2455.0099848000
      799.1621778700
      286.9002148900
      111.2541323200
       43.8641526360
      279.3266917300
       86.2747323760
       13.5557561130
        5.6978112751
        8.5636582615
        1.3988296768
     5728.8171116e-4
     9009.6171317e-5
     3412.5885135e-5
  0.0002338694569300  0.0000000000000000  0.0000000000000000  0.0000000000000000  0.0000000000000000  0.0000000000000000
  0.0018142601800000  0.0000000000000000  0.0000000000000000  0.0000000000000000  0.0000000000000000  0.0000000000000000
  0.0094363925721000  0.0000000000000000  0.0000000000000000  0.0000000000000000  0.0000000000000000  0.0000000000000000
  0.0383436393670000  0.0000000000000000  0.0000000000000000  0.0000000000000000  0.0000000000000000  0.0000000000000000
  0.1245919483700000  0.0000000000000000  0.0000000000000000  0.0000000000000000  0.0000000000000000  0.0000000000000000
  0.2948969602900000  0.0000000000000000  0.0000000000000000  0.0000000000000000  0.0000000000000000  0.0000000000000000
  0.4184614960700000  0.0000000000000000  0.0000000000000000  0.0000000000000000  0.0000000000000000  0.0000000000000000
  0.2163376342000000  0.0000000000000000  0.0000000000000000  0.0000000000000000  0.0000000000000000  0.0000000000000000
  0.0000000000000000 -0.0234509081110000  0.0000000000000000  0.0000000000000000  0.0000000000000000  0.0000000000000000
  0.0000000000000000 -0.1108037002700000  0.0000000000000000  0.0000000000000000  0.0000000000000000  0.0000000000000000
  0.0000000000000000  0.5302896584200000  0.0000000000000000  0.0000000000000000  0.0000000000000000  0.0000000000000000
  0.0000000000000000  0.5160351694700000  0.0000000000000000  0.0000000000000000  0.0000000000000000  0.0000000000000000
  0.0000000000000000  0.0000000000000000 -0.3810954567500000  0.0000000000000000  0.0000000000000000  0.0000000000000000
  0.0000000000000000  0.0000000000000000  1.1991591436000000  0.0000000000000000  0.0000000000000000  0.0000000000000000
  0.0000000000000000  0.0000000000000000  0.0000000000000000  1.0000000000000000  0.0000000000000000  0.0000000000000000
  0.0000000000000000  0.0000000000000000  0.0000000000000000  0.0000000000000000  1.0000000000000000  0.0000000000000000
  0.0000000000000000  0.0000000000000000  0.0000000000000000  0.0000000000000000  0.0000000000000000  1.0000000000000000
* p-type functions
   11    4
     1306.4398864000
      309.2531144100
       98.9962739630
       36.7569164510
       14.5666570770
        5.8739937432
       22.8909996950
        3.0855001822
        1.2132329118
     4493.1680699e-4
        0.1206750000
  0.0024277326185000  0.0000000000000000  0.0000000000000000  0.0000000000000000
  0.0195440410170000  0.0000000000000000  0.0000000000000000  0.0000000000000000
  0.0906517945530000  0.0000000000000000  0.0000000000000000  0.0000000000000000
  0.2569927915400000  0.0000000000000000  0.0000000000000000  0.0000000000000000
  0.4093550489100000  0.0000000000000000  0.0000000000000000  0.0000000000000000
  0.2372938884900000  0.0000000000000000  0.0000000000000000  0.0000000000000000
  0.0000000000000000 -0.0281660266130000  0.0000000000000000  0.0000000000000000
  0.0000000000000000  0.5603412014800000  0.0000000000000000  0.0000000000000000
  0.0000000000000000  0.9811901965000000  0.0000000000000000  0.0000000000000000
  0.0000000000000000  0.0000000000000000  1.0000000000000000  0.0000000000000000
  0.0000000000000000  0.0000000000000000  0.0000000000000000  1.0000000000000000
* d-type functions
    7    4
       43.7200744760
       12.3912426520
        4.2639442006
        1.5525221790
     5376.1929485e-4
     1649.3173074e-4
        0.0510000000
  0.0136229640260000  0.0000000000000000  0.0000000000000000  0.0000000000000000
  0.0789351801330000  0.0000000000000000  0.0000000000000000  0.0000000000000000
  0.2383384000000000  0.0000000000000000  0.0000000000000000  0.0000000000000000
  0.3952685112200000  0.0000000000000000  0.0000000000000000  0.0000000000000000
  0.0000000000000000  0.4106171705600000  0.0000000000000000  0.0000000000000000
  0.0000000000000000  0.0000000000000000  0.2444041079500000  0.0000000000000000
  0.0000000000000000  0.0000000000000000  0.0000000000000000  1.0000000000000000
* f-type functions
    1    1
        1.1470000000
  1.0000000000000000

/Mn.def2-TZVP.Weigend.17s11p7d1f.6s4p4d1f.
F. Weigend, R. Ahlrichs. Phys. Chem. Chem. Phys. 7 (2005) 3297. doi:10.1039/b508541a
MANGANESE (17s,11p,7d,1f) -> [6s,4p,4d,1f]
    25.0   3
* s-type functions
   17    6
   277185.0015300000
    41550.7698900000
     9455.9700152000
     2676.5206482000
      871.4668753000
      312.9830642000
      121.4445405100
       47.9225988290
      303.6672316300
       93.8814031870
       14.8794212140
        6.2865200745
        9.4858591337
        1.5698706158
     6590.3213608e-4
     1068.6292371e-4
     3926.7435433e-5
  0.0002283838513300  0.0000000000000000  0.0000000000000000  0.0000000000000000  0.0000000000000000  0.0000000000000000
  0.0017707650375000  0.0000000000000000  0.0000000000000000  0.0000000000000000  0.0000000000000000  0.0000000000000000
  0.0092077209994000  0.0000000000000000  0.0000000000000000  0.0000000000000000  0.0000000000000000  0.0000000000000000
  0.0374159718250000  0.0000000000000000  0.0000000000000000  0.0000000000000000  0.0000000000000000  0.0000000000000000
  0.1216486142600000  0.0000000000000000  0.0000000000000000  0.0000000000000000  0.0000000000000000  0.0000000000000000
  0.2882439249900000  0.0000000000000000  0.0000000000000000  0.0000000000000000  0.0000000000000000  0.0000000000000000
  0.4104160084700000  0.0000000000000000  0.0000000000000000  0.0000000000000000  0.0000000000000000  0.0000000000000000
  0.2137237514500000  0.0000000000000000  0.0000000000000000  0.0000000000000000  0.0000000000000000  0.0000000000000000
  0.0000000000000000 -0.0245899261400000  0.0000000000000000  0.0000000000000000  0.0000000000000000  0.0000000000000000
  0.0000000000000000 -0.1160260803800000  0.0000000000000000  0.0000000000000000  0.0000000000000000  0.0000000000000000
  0.0000000000000000  0.5511205967700000  0.0000000000000000  0.0000000000000000  0.0000000000000000  0.0000000000000000
  0.0000000000000000  0.5370756075600000  0.0000000000000000  0.0000000000000000  0.0000000000000000  0.0000000000000000
  0.0000000000000000  0.0000000000000000 -0.2288926269500000  0.0000000000000000  0.0000000000000000  0.0000000000000000
  0.0000000000000000  0.0000000000000000  0.7119616958700000  0.0000000000000000  0.0000000000000000  0.0000000000000000
  0.0000000000000000  0.0000000000000000  0.0000000000000000  1.0000000000000000  0.0000000000000000  0.0000000000000000
  0.0000000000000000  0.0000000000000000  0.0000000000000000  0.0000000000000000  1.0000000000000000  0.0000000000000000
  0.0000000000000000  0.0000000000000000  0.0000000000000000  0.0000000000000000  0.0000000000000000  1.0000000000000000
* p-type functions
   11    4
     1444.7978182000
      342.0655119700
      109.5840089100
       40.7479881730
       16.1886265660
        6.5484505964
       25.3570864370
        3.4830168782
        1.3858800906
     5255.5094893e-4
        0.1276500000
  0.0023994136455000  0.0000000000000000  0.0000000000000000  0.0000000000000000
  0.0193692868640000  0.0000000000000000  0.0000000000000000  0.0000000000000000
  0.0902361089880000  0.0000000000000000  0.0000000000000000  0.0000000000000000
  0.2574546785100000  0.0000000000000000  0.0000000000000000  0.0000000000000000
  0.4127235195800000  0.0000000000000000  0.0000000000000000  0.0000000000000000
  0.2408770000700000  0.0000000000000000  0.0000000000000000  0.0000000000000000
  0.0000000000000000 -0.0287071740580000  0.0000000000000000  0.0000000000000000
  0.0000000000000000  0.5520810071200000  0.0000000000000000  0.0000000000000000
  0.0000000000000000  0.9722690137900000  0.0000000000000000  0.0000000000000000
  0.0000000000000000  0.0000000000000000  1.0000000000000000  0.0000000000000000
  0.0000000000000000  0.0000000000000000  0.0000000000000000  1.0000000000000000
* d-type functions
    7    4
       56.5631891190
       16.2787347110
        5.6964273914
        2.1411147942
     7829.1801938e-4
     2595.2311214e-4
        0.0860000000
  0.0115432452945320  0.0000000000000000  0.0000000000000000  0.0000000000000000
  0.0702998459871960  0.0000000000000000  0.0000000000000000  0.0000000000000000
  0.2245077082129500  0.0000000000000000  0.0000000000000000  0.0000000000000000
  0.3970306543422600  0.0000000000000000  0.0000000000000000  0.0000000000000000
  0.0000000000000000  0.4194103916537500  0.0000000000000000  0.0000000000000000
  0.0000000000000000  0.0000000000000000  0.2188726167274300  0.0000000000000000
  0.0000000000000000  0.0000000000000000  0.0000000000000000  1.0000000000000000
* f-type functions
    1    1
        1.3260000000
  1.0000000000000000

/Fe.def2-TZVP.Weigend.17s11p7d1f.6s4p4d1f.
F. Weigend, R. Ahlrichs. Phys. Chem. Chem. Phys. 7 (2005) 3297. doi:10.1039/b508541a
IRON (17s,11p,7d,1f) -> [6s,4p,4d,1f]
    26.0   3
* s-type functions
   17    6
   300784.8463700000
    45088.9705570000
    10262.5163170000
     2905.2897293000
      946.1148713700
      339.8783289400
      131.9442558800
       52.1114940770
      329.4883926700
      101.9233273900
       16.2404627450
        6.8840675801
       10.4706937820
        1.7360039648
     7257.7288979e-4
     1159.5528203e-4
     4196.8227746e-5
  0.0002280627309600  0.0000000000000000  0.0000000000000000  0.0000000000000000  0.0000000000000000  0.0000000000000000
  0.0017681788761000  0.0000000000000000  0.0000000000000000  0.0000000000000000  0.0000000000000000  0.0000000000000000
  0.0091927083490000  0.0000000000000000  0.0000000000000000  0.0000000000000000  0.0000000000000000  0.0000000000000000
  0.0373554958070000  0.0000000000000000  0.0000000000000000  0.0000000000000000  0.0000000000000000  0.0000000000000000
  0.1215110842600000  0.0000000000000000  0.0000000000000000  0.0000000000000000  0.0000000000000000  0.0000000000000000
  0.2881888146800000  0.0000000000000000  0.0000000000000000  0.0000000000000000  0.0000000000000000  0.0000000000000000
  0.4112661267700000  0.0000000000000000  0.0000000000000000  0.0000000000000000  0.0000000000000000  0.0000000000000000
  0.2151858357300000  0.0000000000000000  0.0000000000000000  0.0000000000000000  0.0000000000000000  0.0000000000000000
  0.0000000000000000 -0.0247452164770000  0.0000000000000000  0.0000000000000000  0.0000000000000000  0.0000000000000000
  0.0000000000000000 -0.1168308905000000  0.0000000000000000  0.0000000000000000  0.0000000000000000  0.0000000000000000
  0.0000000000000000  0.5529362113600000  0.0000000000000000  0.0000000000000000  0.0000000000000000  0.0000000000000000
  0.0000000000000000  0.5360164018200000  0.0000000000000000  0.0000000000000000  0.0000000000000000  0.0000000000000000
  0.0000000000000000  0.0000000000000000 -0.2291270857700000  0.0000000000000000  0.0000000000000000  0.0000000000000000
  0.0000000000000000  0.0000000000000000  0.7115931998400000  0.0000000000000000  0.0000000000000000  0.0000000000000000
  0.0000000000000000  0.0000000000000000  0.0000000000000000  1.0000000000000000  0.0000000000000000  0.0000000000000000
  0.0000000000000000  0.0000000000000000  0.0000000000000000  0.0000000000000000  1.0000000000000000  0.0000000000000000
  0.0000000000000000  0.0000000000000000  0.0000000000000000  0.0000000000000000  0.0000000000000000  1.0000000000000000
* p-type functions
   11    4
     1585.3959970000
      375.3800649900
      120.3181650100
       44.7887490310
       17.8292785840
        7.2247153786
       28.1432197560
        3.8743241412
        1.5410752281
        0.5828561525
        0.1349150000
  0.0023793960179000  0.0000000000000000  0.0000000000000000  0.0000000000000000
  0.0192531547550000  0.0000000000000000  0.0000000000000000  0.0000000000000000
  0.0900218365360000  0.0000000000000000  0.0000000000000000  0.0000000000000000
  0.2579817235600000  0.0000000000000000  0.0000000000000000  0.0000000000000000
  0.4149264974400000  0.0000000000000000  0.0000000000000000  0.0000000000000000
  0.2420747478400000  0.0000000000000000  0.0000000000000000  0.0000000000000000
  0.0000000000000000 -0.0290417551520000  0.0000000000000000  0.0000000000000000
  0.0000000000000000  0.5531226034300000  0.0000000000000000  0.0000000000000000
  0.0000000000000000  0.9677113684200000  0.0000000000000000  0.0000000000000000
  0.0000000000000000  0.0000000000000000  1.0000000000000000  0.0000000000000000
  0.0000000000000000  0.0000000000000000  0.0000000000000000  1.0000000000000000
* d-type functions
    7    4
       61.9966750340
       17.8737325520
        6.2744782934
        2.3552337175
     8543.2239901e-4
     2786.9254413e-4
        0.0910000000
  0.0119719722550000  0.0000000000000000  0.0000000000000000  0.0000000000000000
  0.0732101354100000  0.0000000000000000  0.0000000000000000  0.0000000000000000
  0.2310309431400000  0.0000000000000000  0.0000000000000000  0.0000000000000000
  0.3991070649400000  0.0000000000000000  0.0000000000000000  0.0000000000000000
  0.0000000000000000  0.4139158976500000  0.0000000000000000  0.0000000000000000
  0.0000000000000000  0.0000000000000000  0.2190926978200000  0.0000000000000000
  0.0000000000000000  0.0000000000000000  0.0000000000000000  1.0000000000000000
* f-type functions
    1    1
        1.5980000000
  1.0000000000000000

/Co.def2-TZVP.Weigend.17s11p7d1f.6s4p4d1f.
F. Weigend, R. Ahlrichs. Phys. Chem. Chem. Phys. 7 (2005) 3297. doi:10.1039/b508541a
COBALT (17s,11p,7d,1f) -> [6s,4p,4d,1f]
    27.0   3
* s-type functions
   17    6
   325817.0155300000
    48839.6364530000
    11114.9373070000
     3146.1603642000
     1024.4378465000
      368.0250881600
      142.9122920500
       56.4826492090
      356.4029831800
      110.3116521500
       17.6596348340
        7.5059030479
       11.5018071760
        1.9081994606
     7939.6696891e-4
     1244.4448829e-4
     4444.4645379e-5
  0.0002256846248400  0.0000000000000000  0.0000000000000000  0.0000000000000000  0.0000000000000000  0.0000000000000000
  0.0017499397533000  0.0000000000000000  0.0000000000000000  0.0000000000000000  0.0000000000000000  0.0000000000000000
  0.0091003134097000  0.0000000000000000  0.0000000000000000  0.0000000000000000  0.0000000000000000  0.0000000000000000
  0.0369962568370000  0.0000000000000000  0.0000000000000000  0.0000000000000000  0.0000000000000000  0.0000000000000000
  0.1204426962100000  0.0000000000000000  0.0000000000000000  0.0000000000000000  0.0000000000000000  0.0000000000000000
  0.2859873164900000  0.0000000000000000  0.0000000000000000  0.0000000000000000  0.0000000000000000  0.0000000000000000
  0.4090831200400000  0.0000000000000000  0.0000000000000000  0.0000000000000000  0.0000000000000000  0.0000000000000000
  0.2150014573900000  0.0000000000000000  0.0000000000000000  0.0000000000000000  0.0000000000000000  0.0000000000000000
  0.0000000000000000 -0.0247670596780000  0.0000000000000000  0.0000000000000000  0.0000000000000000  0.0000000000000000
  0.0000000000000000 -0.1170213913400000  0.0000000000000000  0.0000000000000000  0.0000000000000000  0.0000000000000000
  0.0000000000000000  0.5521552220000000  0.0000000000000000  0.0000000000000000  0.0000000000000000  0.0000000000000000
  0.0000000000000000  0.5324687706000000  0.0000000000000000  0.0000000000000000  0.0000000000000000  0.0000000000000000
  0.0000000000000000  0.0000000000000000 -0.2294247007700000  0.0000000000000000  0.0000000000000000  0.0000000000000000
  0.0000000000000000  0.0000000000000000  0.7118093351400000  0.0000000000000000  0.0000000000000000  0.0000000000000000
  0.0000000000000000  0.0000000000000000  0.0000000000000000  1.0000000000000000  0.0000000000000000  0.0000000000000000
  0.0000000000000000  0.0000000000000000  0.0000000000000000  0.0000000000000000  1.0000000000000000  0.0000000000000000
  0.0000000000000000  0.0000000000000000  0.0000000000000000  0.0000000000000000  0.0000000000000000  1.0000000000000000
* p-type functions
   11    4
     1731.1369144000
      409.9175043800
      131.4564857800
       48.9874397140
       19.5370789920
        7.9287281634
       31.0760175840
        4.2835180697
        1.7022921563
     6420.2908602e-4
        0.1413080000
  0.0023905767685000  0.0000000000000000  0.0000000000000000  0.0000000000000000
  0.0193829999670000  0.0000000000000000  0.0000000000000000  0.0000000000000000
  0.0909054485090000  0.0000000000000000  0.0000000000000000  0.0000000000000000
  0.2614668157700000  0.0000000000000000  0.0000000000000000  0.0000000000000000
  0.4215726457000000  0.0000000000000000  0.0000000000000000  0.0000000000000000
  0.2457181355700000  0.0000000000000000  0.0000000000000000  0.0000000000000000
  0.0000000000000000 -0.0294380699730000  0.0000000000000000  0.0000000000000000
  0.0000000000000000  0.5561556816800000  0.0000000000000000  0.0000000000000000
  0.0000000000000000  0.9677219506400000  0.0000000000000000  0.0000000000000000
  0.0000000000000000  0.0000000000000000  1.0000000000000000  0.0000000000000000
  0.0000000000000000  0.0000000000000000  0.0000000000000000  1.0000000000000000
* d-type functions
    7    4
       68.1407452390
       19.6852410190
        6.9322128825
        2.6025125694
     9401.6837302e-4
     3038.1457794e-4
        0.0980000000
  0.0119838453600000  0.0000000000000000  0.0000000000000000  0.0000000000000000
  0.0736885404750000  0.0000000000000000  0.0000000000000000  0.0000000000000000
  0.2308549677900000  0.0000000000000000  0.0000000000000000  0.0000000000000000
  0.3928105922500000  0.0000000000000000  0.0000000000000000  0.0000000000000000
  0.0000000000000000  0.4020341222800000  0.0000000000000000  0.0000000000000000
  0.0000000000000000  0.0000000000000000  0.2141560674300000  0.0000000000000000
  0.0000000000000000  0.0000000000000000  0.0000000000000000  1.0000000000000000
* f-type functions
    1    1
        1.9030000000
  1.0000000000000000

/Ni.def2-TZVP.Weigend.17s11p7d1f.6s4p4d1f.
F. Weigend, R. Ahlrichs. Phys. Chem. Chem. Phys. 7 (2005) 3297. doi:10.1039/b508541a
NICKEL (17s,11p,7d,1f) -> [6s,4p,4d,1f]
    28.0   3
* s-type functions
   17    6
   351535.7293500000
    52695.8092830000
    11992.4682930000
     3394.5776689000
     1105.3594585000
      397.1467776900
      154.2754297400
       61.0187237800
      384.4555973900
      119.0487919900
       19.1370122230
        8.1526718562
       12.5794086420
        2.0870866081
     8643.2568555e-4
     1328.3169217e-4
     4684.5327726e-5
  0.0002252938688400  0.0000000000000000  0.0000000000000000  0.0000000000000000  0.0000000000000000  0.0000000000000000
  0.0017468616223000  0.0000000000000000  0.0000000000000000  0.0000000000000000  0.0000000000000000  0.0000000000000000
  0.0090849992136000  0.0000000000000000  0.0000000000000000  0.0000000000000000  0.0000000000000000  0.0000000000000000
  0.0369407484470000  0.0000000000000000  0.0000000000000000  0.0000000000000000  0.0000000000000000  0.0000000000000000
  0.1203281995000000  0.0000000000000000  0.0000000000000000  0.0000000000000000  0.0000000000000000  0.0000000000000000
  0.2859671505700000  0.0000000000000000  0.0000000000000000  0.0000000000000000  0.0000000000000000  0.0000000000000000
  0.4098302019600000  0.0000000000000000  0.0000000000000000  0.0000000000000000  0.0000000000000000  0.0000000000000000
  0.2162064285100000  0.0000000000000000  0.0000000000000000  0.0000000000000000  0.0000000000000000  0.0000000000000000
  0.0000000000000000 -0.0246512792680000  0.0000000000000000  0.0000000000000000  0.0000000000000000  0.0000000000000000
  0.0000000000000000 -0.1165850527700000  0.0000000000000000  0.0000000000000000  0.0000000000000000  0.0000000000000000
  0.0000000000000000  0.5486412667600000  0.0000000000000000  0.0000000000000000  0.0000000000000000  0.0000000000000000
  0.0000000000000000  0.5264005112200000  0.0000000000000000  0.0000000000000000  0.0000000000000000  0.0000000000000000
  0.0000000000000000  0.0000000000000000 -0.2279788429300000  0.0000000000000000  0.0000000000000000  0.0000000000000000
  0.0000000000000000  0.0000000000000000  0.7070373821500000  0.0000000000000000  0.0000000000000000  0.0000000000000000
  0.0000000000000000  0.0000000000000000  0.0000000000000000  1.0000000000000000  0.0000000000000000  0.0000000000000000
  0.0000000000000000  0.0000000000000000  0.0000000000000000  0.0000000000000000  1.0000000000000000  0.0000000000000000
  0.0000000000000000  0.0000000000000000  0.0000000000000000  0.0000000000000000  0.0000000000000000  1.0000000000000000
* p-type functions
   11    4
     1883.0907486000
      445.9515532000
      143.0843081500
       53.3729207220
       21.3219193570
        8.6643561994
       34.1442552110
        4.7122455921
        1.8709231845
     7037.0016267e-4
        0.1465880000
  0.0023748258443000  0.0000000000000000  0.0000000000000000  0.0000000000000000
  0.0192894571720000  0.0000000000000000  0.0000000000000000  0.0000000000000000
  0.0907182115070000  0.0000000000000000  0.0000000000000000  0.0000000000000000
  0.2618141411700000  0.0000000000000000  0.0000000000000000  0.0000000000000000
  0.4230914983200000  0.0000000000000000  0.0000000000000000  0.0000000000000000
  0.2464168601500000  0.0000000000000000  0.0000000000000000  0.0000000000000000
  0.0000000000000000 -0.0296771291630000  0.0000000000000000  0.0000000000000000
  0.0000000000000000  0.5561682409600000  0.0000000000000000  0.0000000000000000
  0.0000000000000000  0.9635776646000000  0.0000000000000000  0.0000000000000000
  0.0000000000000000  0.0000000000000000  1.0000000000000000  0.0000000000000000
  0.0000000000000000  0.0000000000000000  0.0000000000000000  1.0000000000000000
* d-type functions
    7    4
       74.5916034650
       21.5906327520
        7.6246142580
        2.8632206762
        1.0311063388
     3306.0760691e-4
        0.1060000000
  0.0120774546720000  0.0000000000000000  0.0000000000000000  0.0000000000000000
  0.0746372621540000  0.0000000000000000  0.0000000000000000  0.0000000000000000
  0.2323677550200000  0.0000000000000000  0.0000000000000000  0.0000000000000000
  0.3904265168000000  0.0000000000000000  0.0000000000000000  0.0000000000000000
  0.0000000000000000  0.3950949892100000  0.0000000000000000  0.0000000000000000
  0.0000000000000000  0.0000000000000000  0.2113876916700000  0.0000000000000000
  0.0000000000000000  0.0000000000000000  0.0000000000000000  1.0000000000000000
* f-type functions
    1    1
        2.1740000000
  1.0000000000000000

/Cu.def2-TZVP.Weigend.17s11p7d1f.6s4p4d1f.
F. Weigend, R. Ahlrichs. Phys. Chem. Chem. Phys. 7 (2005) 3297. doi:10.1039/b508541a
COPPER (17s,11p,7d,1f) -> [6s,4p,4d,1f]
    29.0   3
* s-type functions
   17    6
   377518.7992300000
    56589.9843110000
    12878.7117060000
     3645.3752143000
     1187.0072945000
      426.4642190200
      165.7066016400
       65.5989427070
      414.4126581100
      128.3205603900
       20.6220897500
        8.7821226045
       13.7413720060
        2.2431246833
     8937.0549079e-4
     1083.6699534e-4
     3880.6178058e-5
  0.0002281176612800  0.0000000000000000  0.0000000000000000  0.0000000000000000  0.0000000000000000  0.0000000000000000
  0.0017688035931000  0.0000000000000000  0.0000000000000000  0.0000000000000000  0.0000000000000000  0.0000000000000000
  0.0091993460227000  0.0000000000000000  0.0000000000000000  0.0000000000000000  0.0000000000000000  0.0000000000000000
  0.0374110164340000  0.0000000000000000  0.0000000000000000  0.0000000000000000  0.0000000000000000  0.0000000000000000
  0.1218987373700000  0.0000000000000000  0.0000000000000000  0.0000000000000000  0.0000000000000000  0.0000000000000000
  0.2898390071400000  0.0000000000000000  0.0000000000000000  0.0000000000000000  0.0000000000000000  0.0000000000000000
  0.4153187217400000  0.0000000000000000  0.0000000000000000  0.0000000000000000  0.0000000000000000  0.0000000000000000
  0.2190579928700000  0.0000000000000000  0.0000000000000000  0.0000000000000000  0.0000000000000000  0.0000000000000000
  0.0000000000000000 -0.0246825250530000  0.0000000000000000  0.0000000000000000  0.0000000000000000  0.0000000000000000
  0.0000000000000000 -0.1171682740600000  0.0000000000000000  0.0000000000000000  0.0000000000000000  0.0000000000000000
  0.0000000000000000  0.5530131594100000  0.0000000000000000  0.0000000000000000  0.0000000000000000  0.0000000000000000
  0.0000000000000000  0.5224271860900000  0.0000000000000000  0.0000000000000000  0.0000000000000000  0.0000000000000000
  0.0000000000000000  0.0000000000000000 -0.2273606182100000  0.0000000000000000  0.0000000000000000  0.0000000000000000
  0.0000000000000000  0.0000000000000000  0.7176121087300000  0.0000000000000000  0.0000000000000000  0.0000000000000000
  0.0000000000000000  0.0000000000000000  0.0000000000000000  1.0000000000000000  0.0000000000000000  0.0000000000000000
  0.0000000000000000  0.0000000000000000  0.0000000000000000  0.0000000000000000  1.0000000000000000  0.0000000000000000
  0.0000000000000000  0.0000000000000000  0.0000000000000000  0.0000000000000000  0.0000000000000000  1.0000000000000000
* p-type functions
   11    4
     2034.7596692000
      481.9046810600
      154.6748296300
       57.7405769690
       23.0990528110
        9.3882478591
       37.5961712100
        5.1240690810
        2.0119996085
     7386.0686002e-4
        0.1550650000
  0.0023524822298000  0.0000000000000000  0.0000000000000000  0.0000000000000000
  0.0191340707510000  0.0000000000000000  0.0000000000000000  0.0000000000000000
  0.0901711052780000  0.0000000000000000  0.0000000000000000  0.0000000000000000
  0.2606328473500000  0.0000000000000000  0.0000000000000000  0.0000000000000000
  0.4209348577000000  0.0000000000000000  0.0000000000000000  0.0000000000000000
  0.2434461512100000  0.0000000000000000  0.0000000000000000  0.0000000000000000
  0.0000000000000000 -0.0289910945300000  0.0000000000000000  0.0000000000000000
  0.0000000000000000  0.5491908383100000  0.0000000000000000  0.0000000000000000
  0.0000000000000000  0.9379333048800000  0.0000000000000000  0.0000000000000000
  0.0000000000000000  0.0000000000000000  1.0000000000000000  0.0000000000000000
  0.0000000000000000  0.0000000000000000  0.0000000000000000  1.0000000000000000
* d-type functions
    7    4
       74.1294606370
       21.3598425870
        7.4995240537
        2.7601394169
     9536.2061236e-4
        0.2842086252
        0.0850000000
  0.0143632166760000  0.0000000000000000  0.0000000000000000  0.0000000000000000
  0.0866281770960000  0.0000000000000000  0.0000000000000000  0.0000000000000000
  0.2563143054100000  0.0000000000000000  0.0000000000000000  0.0000000000000000
  0.4037406236800000  0.0000000000000000  0.0000000000000000  0.0000000000000000
  0.0000000000000000  0.3942704244700000  0.0000000000000000  0.0000000000000000
  0.0000000000000000  0.0000000000000000  0.2309114681600000  0.0000000000000000
  0.0000000000000000  0.0000000000000000  0.0000000000000000  1.0000000000000000
* f-type functions
    1    1
        2.2330000000
  1.0000000000000000

/Zn.def2-TZVP.Weigend.17s12p7d1f.6s5p4d1f.
F. Weigend, R. Ahlrichs. Phys. Chem. Chem. Phys. 7 (2005) 3297. doi:10.1039/b508541a
ZINC (17s,12p,7d,1f) -> [6s,5p,4d,1f]
    30.0   3
* s-type functions
   17    6
   405924.3102800000
    60846.9557350000
    13847.3430920000
     3919.6158551000
     1276.3594167000
      458.6725443500
      178.2872524600
       70.6121928370
      443.8807795000
      137.5587526700
       22.2680834790
        9.5217310606
       14.8741140650
        2.4647517612
        1.0113272238
     1491.9852089e-4
     5144.1872981e-5
  0.0002244201748300  0.0000000000000000  0.0000000000000000  0.0000000000000000  0.0000000000000000  0.0000000000000000
  0.0017402086626000  0.0000000000000000  0.0000000000000000  0.0000000000000000  0.0000000000000000  0.0000000000000000
  0.0090513339565000  0.0000000000000000  0.0000000000000000  0.0000000000000000  0.0000000000000000  0.0000000000000000
  0.0368173414450000  0.0000000000000000  0.0000000000000000  0.0000000000000000  0.0000000000000000  0.0000000000000000
  0.1200485025600000  0.0000000000000000  0.0000000000000000  0.0000000000000000  0.0000000000000000  0.0000000000000000
  0.2857605762100000  0.0000000000000000  0.0000000000000000  0.0000000000000000  0.0000000000000000  0.0000000000000000
  0.4108746206200000  0.0000000000000000  0.0000000000000000  0.0000000000000000  0.0000000000000000  0.0000000000000000
  0.2181696245600000  0.0000000000000000  0.0000000000000000  0.0000000000000000  0.0000000000000000  0.0000000000000000
  0.0000000000000000 -0.0249342749840000  0.0000000000000000  0.0000000000000000  0.0000000000000000  0.0000000000000000
  0.0000000000000000 -0.1181795576600000  0.0000000000000000  0.0000000000000000  0.0000000000000000  0.0000000000000000
  0.0000000000000000  0.5536731846800000  0.0000000000000000  0.0000000000000000  0.0000000000000000  0.0000000000000000
  0.0000000000000000  0.5262893493600000  0.0000000000000000  0.0000000000000000  0.0000000000000000  0.0000000000000000
  0.0000000000000000  0.0000000000000000 -0.2292995525400000  0.0000000000000000  0.0000000000000000  0.0000000000000000
  0.0000000000000000  0.0000000000000000  0.7113548474200000  0.0000000000000000  0.0000000000000000  0.0000000000000000
  0.0000000000000000  0.0000000000000000  0.0000000000000000  1.0000000000000000  0.0000000000000000  0.0000000000000000
  0.0000000000000000  0.0000000000000000  0.0000000000000000  0.0000000000000000  1.0000000000000000  0.0000000000000000
  0.0000000000000000  0.0000000000000000  0.0000000000000000  0.0000000000000000  0.0000000000000000  1.0000000000000000
* p-type functions
   12    5
     2205.3508534000
      522.3530069900
      167.7305554200
       62.6700453730
       25.1097494560
       10.2251426810
       40.7134425210
        5.6247090696
        2.2279949116
     8335.4741691e-4
        0.1624550000
        0.0477690000
  0.0023356240448000  0.0000000000000000  0.0000000000000000  0.0000000000000000  0.0000000000000000
  0.0190310226340000  0.0000000000000000  0.0000000000000000  0.0000000000000000  0.0000000000000000
  0.0899557586750000  0.0000000000000000  0.0000000000000000  0.0000000000000000  0.0000000000000000
  0.2611324863100000  0.0000000000000000  0.0000000000000000  0.0000000000000000  0.0000000000000000
  0.4234844817300000  0.0000000000000000  0.0000000000000000  0.0000000000000000  0.0000000000000000
  0.2461892688500000  0.0000000000000000  0.0000000000000000  0.0000000000000000  0.0000000000000000
  0.0000000000000000 -0.0300296675920000  0.0000000000000000  0.0000000000000000  0.0000000000000000
  0.0000000000000000  0.5557525486400000  0.0000000000000000  0.0000000000000000  0.0000000000000000
  0.0000000000000000  0.9558101344200000  0.0000000000000000  0.0000000000000000  0.0000000000000000
  0.0000000000000000  0.0000000000000000  1.0000000000000000  0.0000000000000000  0.0000000000000000
  0.0000000000000000  0.0000000000000000  0.0000000000000000  1.0000000000000000  0.0000000000000000
  0.0000000000000000  0.0000000000000000  0.0000000000000000  0.0000000000000000  1.0000000000000000
* d-type functions
    7    4
       88.5543153110
       25.7215255570
        9.1278367624
        3.4312364064
        1.2308920645
     3903.1845112e-4
        0.1240000000
  0.0127281700150000  0.0000000000000000  0.0000000000000000  0.0000000000000000
  0.0793944998430000  0.0000000000000000  0.0000000000000000  0.0000000000000000
  0.2449150680500000  0.0000000000000000  0.0000000000000000  0.0000000000000000
  0.4039052647900000  0.0000000000000000  0.0000000000000000  0.0000000000000000
  0.0000000000000000  0.4015849114500000  0.0000000000000000  0.0000000000000000
  0.0000000000000000  0.0000000000000000  0.2157980503400000  0.0000000000000000
  0.0000000000000000  0.0000000000000000  0.0000000000000000  1.0000000000000000
* f-type functions
    1    1
        2.6140000000
  1.0000000000000000

/Ga.def2-TZVP.Weigend.17s12p8d1f.6s5p4d1f.
F. Weigend, R. Ahlrichs. Phys. Chem. Chem. Phys. 7 (2005) 3297. doi:10.1039/b508541a
GALLIUM (17s,12p,8d,1f) -> [6s,5p,4d,1f]
    31.0   3
* s-type functions
   17    6
   435548.6625400000
    65289.5890310000
    14858.7842560000
     4205.9734729000
     1369.6416431000
      492.3034890500
      191.4192323300
       75.8405586650
      474.3081061300
      147.1029756000
       23.9825994350
       10.2982300940
       16.0503814300
        2.6988468784
        1.1428588736
     2021.7652251e-4
     7198.0152032e-5
  0.0002364632965000  0.0000000000000000  0.0000000000000000  0.0000000000000000  0.0000000000000000  0.0000000000000000
  0.0018335271776000  0.0000000000000000  0.0000000000000000  0.0000000000000000  0.0000000000000000  0.0000000000000000
  0.0095371863081000  0.0000000000000000  0.0000000000000000  0.0000000000000000  0.0000000000000000  0.0000000000000000
  0.0388034124680000  0.0000000000000000  0.0000000000000000  0.0000000000000000  0.0000000000000000  0.0000000000000000
  0.1266160484800000  0.0000000000000000  0.0000000000000000  0.0000000000000000  0.0000000000000000  0.0000000000000000
  0.3017531029200000  0.0000000000000000  0.0000000000000000  0.0000000000000000  0.0000000000000000  0.0000000000000000
  0.4354393421800000  0.0000000000000000  0.0000000000000000  0.0000000000000000  0.0000000000000000  0.0000000000000000
  0.2328236378000000  0.0000000000000000  0.0000000000000000  0.0000000000000000  0.0000000000000000  0.0000000000000000
  0.0000000000000000 -0.0267437079580000  0.0000000000000000  0.0000000000000000  0.0000000000000000  0.0000000000000000
  0.0000000000000000 -0.1265465754200000  0.0000000000000000  0.0000000000000000  0.0000000000000000  0.0000000000000000
  0.0000000000000000  0.5884034683900000  0.0000000000000000  0.0000000000000000  0.0000000000000000  0.0000000000000000
  0.0000000000000000  0.5632427158900000  0.0000000000000000  0.0000000000000000  0.0000000000000000  0.0000000000000000
  0.0000000000000000  0.0000000000000000 -0.2451643950800000  0.0000000000000000  0.0000000000000000  0.0000000000000000
  0.0000000000000000  0.0000000000000000  0.7457804959300000  0.0000000000000000  0.0000000000000000  0.0000000000000000
  0.0000000000000000  0.0000000000000000  0.0000000000000000  1.0000000000000000  0.0000000000000000  0.0000000000000000
  0.0000000000000000  0.0000000000000000  0.0000000000000000  0.0000000000000000  1.0000000000000000  0.0000000000000000
  0.0000000000000000  0.0000000000000000  0.0000000000000000  0.0000000000000000  0.0000000000000000  1.0000000000000000
* p-type functions
   12    5
     2432.0171070000
      576.1204958200
      185.1158435400
       69.2465725560
       27.8181077770
       11.4202299380
       42.8196615300
        6.3885901000
        2.6698993326
        1.0781783834
     2279.6559371e-4
     6283.6234833e-5
  0.0022434065928000  0.0000000000000000  0.0000000000000000  0.0000000000000000  0.0000000000000000
  0.0183422653360000  0.0000000000000000  0.0000000000000000  0.0000000000000000  0.0000000000000000
  0.0872796971670000  0.0000000000000000  0.0000000000000000  0.0000000000000000  0.0000000000000000
  0.2568486835100000  0.0000000000000000  0.0000000000000000  0.0000000000000000  0.0000000000000000
  0.4239837810700000  0.0000000000000000  0.0000000000000000  0.0000000000000000  0.0000000000000000
  0.2570134004300000  0.0000000000000000  0.0000000000000000  0.0000000000000000  0.0000000000000000
  0.0000000000000000 -0.0193265191190000  0.0000000000000000  0.0000000000000000  0.0000000000000000
  0.0000000000000000  0.3157138691700000  0.0000000000000000  0.0000000000000000  0.0000000000000000
  0.0000000000000000  0.5761779282200000  0.0000000000000000  0.0000000000000000  0.0000000000000000
  0.0000000000000000  0.0000000000000000  1.0000000000000000  0.0000000000000000  0.0000000000000000
  0.0000000000000000  0.0000000000000000  0.0000000000000000  1.0000000000000000  0.0000000000000000
  0.0000000000000000  0.0000000000000000  0.0000000000000000  0.0000000000000000  1.0000000000000000
* d-type functions
    8    4
      103.9233182900
       30.3710943890
       10.8720780970
        4.1549137954
        1.5345659145
        0.5111426383
        0.3062200000
        0.1139130900
  0.0114646136520000  0.0000000000000000  0.0000000000000000  0.0000000000000000
  0.0736257473830000  0.0000000000000000  0.0000000000000000  0.0000000000000000
  0.2350510738200000  0.0000000000000000  0.0000000000000000  0.0000000000000000
  0.4031856351300000  0.0000000000000000  0.0000000000000000  0.0000000000000000
  0.4082474815200000  0.0000000000000000  0.0000000000000000  0.0000000000000000
  0.0000000000000000  0.2050243926300000  0.0000000000000000  0.0000000000000000
  0.0000000000000000  0.0000000000000000  1.0000000000000000  0.0000000000000000
  0.0000000000000000  0.0000000000000000  0.0000000000000000  1.0000000000000000
* f-type functions
    1    1
        0.3099609500
  1.0000000000000000

/Ge.def2-TZVP.Weigend.17s12p8d1f.6s5p4d1f.
F. Weigend, R. Ahlrichs. Phys. Chem. Chem. Phys. 7 (2005) 3297. doi:10.1039/b508541a
GERMANIUM (17s,12p,8d,1f) -> [6s,5p,4d,1f]
    32.0   3
* s-type functions
   17    6
   466115.0059200000
    69875.4207620000
    15903.2767160000
     4501.8233453000
     1466.0570924000
      527.0784172800
      205.0039507400
       81.2515960650
      505.7466128200
      156.9659374400
       25.7614481760
       11.1066546870
       17.2720591040
        2.9438289048
        1.2839164916
     2587.3337445e-4
     9352.4913177e-5
  0.0002248726466000  0.0000000000000000  0.0000000000000000  0.0000000000000000  0.0000000000000000  0.0000000000000000
  0.0017435426729000  0.0000000000000000  0.0000000000000000  0.0000000000000000  0.0000000000000000  0.0000000000000000
  0.0090691482206000  0.0000000000000000  0.0000000000000000  0.0000000000000000  0.0000000000000000  0.0000000000000000
  0.0369061746850000  0.0000000000000000  0.0000000000000000  0.0000000000000000  0.0000000000000000  0.0000000000000000
  0.1205016790700000  0.0000000000000000  0.0000000000000000  0.0000000000000000  0.0000000000000000  0.0000000000000000
  0.2874864170300000  0.0000000000000000  0.0000000000000000  0.0000000000000000  0.0000000000000000  0.0000000000000000
  0.4162232188500000  0.0000000000000000  0.0000000000000000  0.0000000000000000  0.0000000000000000  0.0000000000000000
  0.2239784569500000  0.0000000000000000  0.0000000000000000  0.0000000000000000  0.0000000000000000  0.0000000000000000
  0.0000000000000000 -0.0251846092910000  0.0000000000000000  0.0000000000000000  0.0000000000000000  0.0000000000000000
  0.0000000000000000 -0.1189892972100000  0.0000000000000000  0.0000000000000000  0.0000000000000000  0.0000000000000000
  0.0000000000000000  0.5493013587000000  0.0000000000000000  0.0000000000000000  0.0000000000000000  0.0000000000000000
  0.0000000000000000  0.5293930912900000  0.0000000000000000  0.0000000000000000  0.0000000000000000  0.0000000000000000
  0.0000000000000000  0.0000000000000000 -0.2285459572800000  0.0000000000000000  0.0000000000000000  0.0000000000000000
  0.0000000000000000  0.0000000000000000  0.6837793031700000  0.0000000000000000  0.0000000000000000  0.0000000000000000
  0.0000000000000000  0.0000000000000000  0.0000000000000000  1.0000000000000000  0.0000000000000000  0.0000000000000000
  0.0000000000000000  0.0000000000000000  0.0000000000000000  0.0000000000000000  1.0000000000000000  0.0000000000000000
  0.0000000000000000  0.0000000000000000  0.0000000000000000  0.0000000000000000  0.0000000000000000  1.0000000000000000
* p-type functions
   12    5
     2633.9346241000
      624.0016162800
      200.5852840400
       75.0970815250
       30.2143884740
       12.4400875670
       45.9813160020
        6.9945654416
        2.9686001327
        1.2320988495
     2898.1614974e-4
     8556.4606447e-5
  0.0022143925310000  0.0000000000000000  0.0000000000000000  0.0000000000000000  0.0000000000000000
  0.0181408991410000  0.0000000000000000  0.0000000000000000  0.0000000000000000  0.0000000000000000
  0.0866321849220000  0.0000000000000000  0.0000000000000000  0.0000000000000000  0.0000000000000000
  0.2564902059200000  0.0000000000000000  0.0000000000000000  0.0000000000000000  0.0000000000000000
  0.4265861126200000  0.0000000000000000  0.0000000000000000  0.0000000000000000  0.0000000000000000
  0.2620052731300000  0.0000000000000000  0.0000000000000000  0.0000000000000000  0.0000000000000000
  0.0000000000000000 -0.0203217676780000  0.0000000000000000  0.0000000000000000  0.0000000000000000
  0.0000000000000000  0.3201374452700000  0.0000000000000000  0.0000000000000000  0.0000000000000000
  0.0000000000000000  0.5905101455500000  0.0000000000000000  0.0000000000000000  0.0000000000000000
  0.0000000000000000  0.0000000000000000  1.0000000000000000  0.0000000000000000  0.0000000000000000
  0.0000000000000000  0.0000000000000000  0.0000000000000000  1.0000000000000000  0.0000000000000000
  0.0000000000000000  0.0000000000000000  0.0000000000000000  0.0000000000000000  1.0000000000000000
* d-type functions
    8    4
      119.4488758100
       35.0629152930
       12.6369245290
        4.8888672922
        1.8453195392
     6357.1158892e-4
        0.3549213200
        0.1315570900
  0.0105865445210000  0.0000000000000000  0.0000000000000000  0.0000000000000000
  0.0696012809450000  0.0000000000000000  0.0000000000000000  0.0000000000000000
  0.2280703528700000  0.0000000000000000  0.0000000000000000  0.0000000000000000
  0.4030106722000000  0.0000000000000000  0.0000000000000000  0.0000000000000000
  0.4130484701500000  0.0000000000000000  0.0000000000000000  0.0000000000000000
  0.0000000000000000  0.1963920974000000  0.0000000000000000  0.0000000000000000
  0.0000000000000000  0.0000000000000000  1.0000000000000000  0.0000000000000000
  0.0000000000000000  0.0000000000000000  0.0000000000000000  1.0000000000000000
* f-type functions
    1    1
        0.3621064500
  1.0000000000000000

/As.def2-TZVP.Weigend.17s13p8d1f.6s5p4d1f.
F. Weigend, R. Ahlrichs. Phys. Chem. Chem. Phys. 7 (2005) 3297. doi:10.1039/b508541a
ARSENIC (17s,13p,8d,1f) -> [6s,5p,4d,1f]
    33.0   3
* s-type functions
   17    6
   498032.4215800000
    74656.8687430000
    16990.9600040000
     4809.6200321000
     1566.2887055000
      563.2136049900
      219.1117997800
       86.8660610300
      538.1951247900
      167.1485022400
       27.6055171590
       11.9478585210
       18.5380231330
        3.2018985739
        1.4356522077
        0.3183780520
     1162.2632186e-4
  0.0002274019690000  0.0000000000000000  0.0000000000000000  0.0000000000000000  0.0000000000000000  0.0000000000000000
  0.0017632816413000  0.0000000000000000  0.0000000000000000  0.0000000000000000  0.0000000000000000  0.0000000000000000
  0.0091728040381000  0.0000000000000000  0.0000000000000000  0.0000000000000000  0.0000000000000000  0.0000000000000000
  0.0373378293440000  0.0000000000000000  0.0000000000000000  0.0000000000000000  0.0000000000000000  0.0000000000000000
  0.1219953611700000  0.0000000000000000  0.0000000000000000  0.0000000000000000  0.0000000000000000  0.0000000000000000
  0.2913747532400000  0.0000000000000000  0.0000000000000000  0.0000000000000000  0.0000000000000000  0.0000000000000000
  0.4232635147900000  0.0000000000000000  0.0000000000000000  0.0000000000000000  0.0000000000000000  0.0000000000000000
  0.2292146427800000  0.0000000000000000  0.0000000000000000  0.0000000000000000  0.0000000000000000  0.0000000000000000
  0.0000000000000000 -0.0252541972970000  0.0000000000000000  0.0000000000000000  0.0000000000000000  0.0000000000000000
  0.0000000000000000 -0.1191546111500000  0.0000000000000000  0.0000000000000000  0.0000000000000000  0.0000000000000000
  0.0000000000000000  0.5462849598000000  0.0000000000000000  0.0000000000000000  0.0000000000000000  0.0000000000000000
  0.0000000000000000  0.5300152097600000  0.0000000000000000  0.0000000000000000  0.0000000000000000  0.0000000000000000
  0.0000000000000000  0.0000000000000000 -0.2347918813600000  0.0000000000000000  0.0000000000000000  0.0000000000000000
  0.0000000000000000  0.0000000000000000  0.6916705342800000  0.0000000000000000  0.0000000000000000  0.0000000000000000
  0.0000000000000000  0.0000000000000000  0.0000000000000000  1.0000000000000000  0.0000000000000000  0.0000000000000000
  0.0000000000000000  0.0000000000000000  0.0000000000000000  0.0000000000000000  1.0000000000000000  0.0000000000000000
  0.0000000000000000  0.0000000000000000  0.0000000000000000  0.0000000000000000  0.0000000000000000  1.0000000000000000
* p-type functions
   13    5
     2678.9421546000
      634.6176584000
      203.9396760600
       76.3238903690
       30.6641249430
       12.5050567320
       49.2562295490
        7.7274891466
        3.5410493476
        1.6985585501
     7684.8071044e-4
        0.3005082326
     9819.0639437e-5
  0.0023318955287000  0.0000000000000000  0.0000000000000000  0.0000000000000000  0.0000000000000000
  0.0190421499770000  0.0000000000000000  0.0000000000000000  0.0000000000000000  0.0000000000000000
  0.0902297449130000  0.0000000000000000  0.0000000000000000  0.0000000000000000  0.0000000000000000
  0.2616903769300000  0.0000000000000000  0.0000000000000000  0.0000000000000000  0.0000000000000000
  0.4185716815500000  0.0000000000000000  0.0000000000000000  0.0000000000000000  0.0000000000000000
  0.2344783019000000  0.0000000000000000  0.0000000000000000  0.0000000000000000  0.0000000000000000
  0.0000000000000000 -0.0212355398700000  0.0000000000000000  0.0000000000000000  0.0000000000000000
  0.0000000000000000  0.3047020666800000  0.0000000000000000  0.0000000000000000  0.0000000000000000
  0.0000000000000000  0.5288837310700000  0.0000000000000000  0.0000000000000000  0.0000000000000000
  0.0000000000000000  0.3727225095500000  0.0000000000000000  0.0000000000000000  0.0000000000000000
  0.0000000000000000  0.0000000000000000  1.0000000000000000  0.0000000000000000  0.0000000000000000
  0.0000000000000000  0.0000000000000000  0.0000000000000000  1.0000000000000000  0.0000000000000000
  0.0000000000000000  0.0000000000000000  0.0000000000000000  0.0000000000000000  1.0000000000000000
* d-type functions
    8    4
      135.3328930500
       39.8602127440
       14.4464283590
        5.6432900356
        2.1668188623
     7651.4970569e-4
        0.4243465300
        0.1633152700
  0.0099291144106000  0.0000000000000000  0.0000000000000000  0.0000000000000000
  0.0665688434960000  0.0000000000000000  0.0000000000000000  0.0000000000000000
  0.2227576830700000  0.0000000000000000  0.0000000000000000  0.0000000000000000
  0.4030922438200000  0.0000000000000000  0.0000000000000000  0.0000000000000000
  0.4167166794600000  0.0000000000000000  0.0000000000000000  0.0000000000000000
  0.0000000000000000  0.1893550228800000  0.0000000000000000  0.0000000000000000
  0.0000000000000000  0.0000000000000000  1.0000000000000000  0.0000000000000000
  0.0000000000000000  0.0000000000000000  0.0000000000000000  1.0000000000000000
* f-type functions
    1    1
        0.4327194100
  1.0000000000000000

/Se.def2-TZVP.Weigend.17s13p8d1f.6s5p4d1f.
F. Weigend, R. Ahlrichs. Phys. Chem. Chem. Phys. 7 (2005) 3297. doi:10.1039/b508541a
SELENIUM (17s,13p,8d,1f) -> [6s,5p,4d,1f]
    34.0   3
* s-type functions
   17    6
   531071.6669600000
    79603.0441170000
    18115.8442400000
     5127.8923194000
     1669.9130839000
      600.5753452700
      233.7002124700
       92.6724439320
      571.5751367500
      177.6368637500
       29.5177670520
       12.8243997950
       19.8482358410
        3.4744018486
        1.5988910849
     3833.3469387e-4
     1404.9742459e-4
  0.0002410897316800  0.0000000000000000  0.0000000000000000  0.0000000000000000  0.0000000000000000  0.0000000000000000
  0.0018696431441000  0.0000000000000000  0.0000000000000000  0.0000000000000000  0.0000000000000000  0.0000000000000000
  0.0097271616536000  0.0000000000000000  0.0000000000000000  0.0000000000000000  0.0000000000000000  0.0000000000000000
  0.0396047930310000  0.0000000000000000  0.0000000000000000  0.0000000000000000  0.0000000000000000  0.0000000000000000
  0.1294885513600000  0.0000000000000000  0.0000000000000000  0.0000000000000000  0.0000000000000000  0.0000000000000000
  0.3095943728900000  0.0000000000000000  0.0000000000000000  0.0000000000000000  0.0000000000000000  0.0000000000000000
  0.4511576921600000  0.0000000000000000  0.0000000000000000  0.0000000000000000  0.0000000000000000  0.0000000000000000
  0.2457918903300000  0.0000000000000000  0.0000000000000000  0.0000000000000000  0.0000000000000000  0.0000000000000000
  0.0000000000000000 -0.0268957078810000  0.0000000000000000  0.0000000000000000  0.0000000000000000  0.0000000000000000
  0.0000000000000000 -0.1267098935300000  0.0000000000000000  0.0000000000000000  0.0000000000000000  0.0000000000000000
  0.0000000000000000  0.5769900171900000  0.0000000000000000  0.0000000000000000  0.0000000000000000  0.0000000000000000
  0.0000000000000000  0.5636907540800000  0.0000000000000000  0.0000000000000000  0.0000000000000000  0.0000000000000000
  0.0000000000000000  0.0000000000000000 -0.2513241553400000  0.0000000000000000  0.0000000000000000  0.0000000000000000
  0.0000000000000000  0.0000000000000000  0.7290541698000000  0.0000000000000000  0.0000000000000000  0.0000000000000000
  0.0000000000000000  0.0000000000000000  0.0000000000000000  1.0000000000000000  0.0000000000000000  0.0000000000000000
  0.0000000000000000  0.0000000000000000  0.0000000000000000  0.0000000000000000  1.0000000000000000  0.0000000000000000
  0.0000000000000000  0.0000000000000000  0.0000000000000000  0.0000000000000000  0.0000000000000000  1.0000000000000000
* p-type functions
   13    5
     2815.3500566000
      666.9255829800
      214.3421318800
       80.2466879420
       32.2510812880
       13.1064325620
       53.3661085160
        8.1827777195
        3.6239945672
        1.6341591401
     5841.8320228e-4
     2396.6269279e-4
     8878.5134803e-5
  0.0025569026854000  0.0000000000000000  0.0000000000000000  0.0000000000000000  0.0000000000000000
  0.0208740269010000  0.0000000000000000  0.0000000000000000  0.0000000000000000  0.0000000000000000
  0.0987720962500000  0.0000000000000000  0.0000000000000000  0.0000000000000000  0.0000000000000000
  0.2847182122100000  0.0000000000000000  0.0000000000000000  0.0000000000000000  0.0000000000000000
  0.4500358493400000  0.0000000000000000  0.0000000000000000  0.0000000000000000  0.0000000000000000
  0.2441609105500000  0.0000000000000000  0.0000000000000000  0.0000000000000000  0.0000000000000000
  0.0000000000000000 -0.0215584562730000  0.0000000000000000  0.0000000000000000  0.0000000000000000
  0.0000000000000000  0.3266231063800000  0.0000000000000000  0.0000000000000000  0.0000000000000000
  0.0000000000000000  0.5774049931900000  0.0000000000000000  0.0000000000000000  0.0000000000000000
  0.0000000000000000  0.3430132082600000  0.0000000000000000  0.0000000000000000  0.0000000000000000
  0.0000000000000000  0.0000000000000000  1.0000000000000000  0.0000000000000000  0.0000000000000000
  0.0000000000000000  0.0000000000000000  0.0000000000000000  1.0000000000000000  0.0000000000000000
  0.0000000000000000  0.0000000000000000  0.0000000000000000  0.0000000000000000  1.0000000000000000
* d-type functions
    8    4
      151.8291027900
       44.8399925230
       16.3289995100
        6.4305057612
        2.5048025169
     9027.1148434e-4
        0.4768361300
        0.1853516000
  0.0093970276988000  0.0000000000000000  0.0000000000000000  0.0000000000000000
  0.0640865039910000  0.0000000000000000  0.0000000000000000  0.0000000000000000
  0.2183423800400000  0.0000000000000000  0.0000000000000000  0.0000000000000000
  0.4031478964900000  0.0000000000000000  0.0000000000000000  0.0000000000000000
  0.4196649149000000  0.0000000000000000  0.0000000000000000  0.0000000000000000
  0.0000000000000000  0.1836666343200000  0.0000000000000000  0.0000000000000000
  0.0000000000000000  0.0000000000000000  1.0000000000000000  0.0000000000000000
  0.0000000000000000  0.0000000000000000  0.0000000000000000  1.0000000000000000
* f-type functions
    1    1
        0.4886690500
  1.0000000000000000

/Br.def2-TZVP.Weigend.17s13p8d1f.6s5p4d1f.
F. Weigend, R. Ahlrichs. Phys. Chem. Chem. Phys. 7 (2005) 3297. doi:10.1039/b508541a
BROMINE (17s,13p,8d,1f) -> [6s,5p,4d,1f]
    35.0   3
* s-type functions
   17    6
   565073.2525600000
    84701.7231790000
    19276.2719000000
     5456.4284576000
     1776.9503500000
      639.1939827600
      248.7882396100
       98.6783054940
      606.0782456800
      188.4559848400
       31.4971445060
       13.7360083200
       21.2032127660
        3.7616420178
        1.7735933962
     4519.7413664e-4
     1661.3377099e-4
  0.0002366031469000  0.0000000000000000  0.0000000000000000  0.0000000000000000  0.0000000000000000  0.0000000000000000
  0.0018348332508000  0.0000000000000000  0.0000000000000000  0.0000000000000000  0.0000000000000000  0.0000000000000000
  0.0095465849860000  0.0000000000000000  0.0000000000000000  0.0000000000000000  0.0000000000000000  0.0000000000000000
  0.0388771421530000  0.0000000000000000  0.0000000000000000  0.0000000000000000  0.0000000000000000  0.0000000000000000
  0.1271831423100000  0.0000000000000000  0.0000000000000000  0.0000000000000000  0.0000000000000000  0.0000000000000000
  0.3043766219100000  0.0000000000000000  0.0000000000000000  0.0000000000000000  0.0000000000000000  0.0000000000000000
  0.4449094049700000  0.0000000000000000  0.0000000000000000  0.0000000000000000  0.0000000000000000  0.0000000000000000
  0.2438164305800000  0.0000000000000000  0.0000000000000000  0.0000000000000000  0.0000000000000000  0.0000000000000000
  0.0000000000000000 -0.0265271587090000  0.0000000000000000  0.0000000000000000  0.0000000000000000  0.0000000000000000
  0.0000000000000000 -0.1248458480900000  0.0000000000000000  0.0000000000000000  0.0000000000000000  0.0000000000000000
  0.0000000000000000  0.5646868355900000  0.0000000000000000  0.0000000000000000  0.0000000000000000  0.0000000000000000
  0.0000000000000000  0.5555526856400000  0.0000000000000000  0.0000000000000000  0.0000000000000000  0.0000000000000000
  0.0000000000000000  0.0000000000000000 -0.2494092049300000  0.0000000000000000  0.0000000000000000  0.0000000000000000
  0.0000000000000000  0.0000000000000000  0.7121311974300000  0.0000000000000000  0.0000000000000000  0.0000000000000000
  0.0000000000000000  0.0000000000000000  0.0000000000000000  1.0000000000000000  0.0000000000000000  0.0000000000000000
  0.0000000000000000  0.0000000000000000  0.0000000000000000  0.0000000000000000  1.0000000000000000  0.0000000000000000
  0.0000000000000000  0.0000000000000000  0.0000000000000000  0.0000000000000000  0.0000000000000000  1.0000000000000000
* p-type functions
   13    5
     3019.6955723000
      715.3548112600
      229.9832875100
       86.1678446150
       34.6678708020
       14.1138703070
       57.0856530820
        8.8193845840
        3.9340302872
        1.7998830384
     6689.9410512e-4
     2713.6238231e-4
     1008.3790243e-4
  0.0024971049798000  0.0000000000000000  0.0000000000000000  0.0000000000000000  0.0000000000000000
  0.0204192675960000  0.0000000000000000  0.0000000000000000  0.0000000000000000  0.0000000000000000
  0.0968971483090000  0.0000000000000000  0.0000000000000000  0.0000000000000000  0.0000000000000000
  0.2805390125200000  0.0000000000000000  0.0000000000000000  0.0000000000000000  0.0000000000000000
  0.4460639047300000  0.0000000000000000  0.0000000000000000  0.0000000000000000  0.0000000000000000
  0.2441007392300000  0.0000000000000000  0.0000000000000000  0.0000000000000000  0.0000000000000000
  0.0000000000000000 -0.0218559507100000  0.0000000000000000  0.0000000000000000  0.0000000000000000
  0.0000000000000000  0.3270707532000000  0.0000000000000000  0.0000000000000000  0.0000000000000000
  0.0000000000000000  0.5785522952000000  0.0000000000000000  0.0000000000000000  0.0000000000000000
  0.0000000000000000  0.3357098769800000  0.0000000000000000  0.0000000000000000  0.0000000000000000
  0.0000000000000000  0.0000000000000000  1.0000000000000000  0.0000000000000000  0.0000000000000000
  0.0000000000000000  0.0000000000000000  0.0000000000000000  1.0000000000000000  0.0000000000000000
  0.0000000000000000  0.0000000000000000  0.0000000000000000  0.0000000000000000  1.0000000000000000
* d-type functions
    8    4
      168.8537025700
       49.9779499190
       18.2749133380
        7.2455694631
        2.8562315025
        1.0459621144
        0.5686565500
        0.2203149000
  0.0089663981988000  0.0000000000000000  0.0000000000000000  0.0000000000000000
  0.0620620593160000  0.0000000000000000  0.0000000000000000  0.0000000000000000
  0.2147473238400000  0.0000000000000000  0.0000000000000000  0.0000000000000000
  0.4033533674600000  0.0000000000000000  0.0000000000000000  0.0000000000000000
  0.4220881308000000  0.0000000000000000  0.0000000000000000  0.0000000000000000
  0.0000000000000000  0.1787481326700000  0.0000000000000000  0.0000000000000000
  0.0000000000000000  0.0000000000000000  1.0000000000000000  0.0000000000000000
  0.0000000000000000  0.0000000000000000  0.0000000000000000  1.0000000000000000
* f-type functions
    1    1
        0.5708331200
  1.0000000000000000

/Kr.def2-TZVP.Weigend.17s13p8d1f.6s5p4d1f.
F. Weigend, R. Ahlrichs. Phys. Chem. Chem. Phys. 7 (2005) 3297. doi:10.1039/b508541a
KRYPTON (17s,13p,8d,1f) -> [6s,5p,4d,1f]
    36.0   3
* s-type functions
   17    6
   600250.9757500000
    89976.6507810000
    20476.8142250000
     5796.1554078000
     1887.5913196000
      679.1145851900
      264.3824451100
      104.8836857400
      641.4737076400
      199.5752482000
       33.5454629540
       14.6839551440
       22.6031018600
        4.0650682991
        1.9611027060
     5246.5147979e-4
     1933.2399511e-4
  0.0002374061039900  0.0000000000000000  0.0000000000000000  0.0000000000000000  0.0000000000000000  0.0000000000000000
  0.0018410240539000  0.0000000000000000  0.0000000000000000  0.0000000000000000  0.0000000000000000  0.0000000000000000
  0.0095795580699000  0.0000000000000000  0.0000000000000000  0.0000000000000000  0.0000000000000000  0.0000000000000000
  0.0390206504880000  0.0000000000000000  0.0000000000000000  0.0000000000000000  0.0000000000000000  0.0000000000000000
  0.1277264562800000  0.0000000000000000  0.0000000000000000  0.0000000000000000  0.0000000000000000  0.0000000000000000
  0.3059652130000000  0.0000000000000000  0.0000000000000000  0.0000000000000000  0.0000000000000000  0.0000000000000000
  0.4485747443700000  0.0000000000000000  0.0000000000000000  0.0000000000000000  0.0000000000000000  0.0000000000000000
  0.2472295732700000  0.0000000000000000  0.0000000000000000  0.0000000000000000  0.0000000000000000  0.0000000000000000
  0.0000000000000000 -0.0267452798050000  0.0000000000000000  0.0000000000000000  0.0000000000000000  0.0000000000000000
  0.0000000000000000 -0.1257112256700000  0.0000000000000000  0.0000000000000000  0.0000000000000000  0.0000000000000000
  0.0000000000000000  0.5648373639000000  0.0000000000000000  0.0000000000000000  0.0000000000000000  0.0000000000000000
  0.0000000000000000  0.5597276553900000  0.0000000000000000  0.0000000000000000  0.0000000000000000  0.0000000000000000
  0.0000000000000000  0.0000000000000000 -0.2529877180000000  0.0000000000000000  0.0000000000000000  0.0000000000000000
  0.0000000000000000  0.0000000000000000  0.7099215996500000  0.0000000000000000  0.0000000000000000  0.0000000000000000
  0.0000000000000000  0.0000000000000000  0.0000000000000000  1.0000000000000000  0.0000000000000000  0.0000000000000000
  0.0000000000000000  0.0000000000000000  0.0000000000000000  0.0000000000000000  1.0000000000000000  0.0000000000000000
  0.0000000000000000  0.0000000000000000  0.0000000000000000  0.0000000000000000  0.0000000000000000  1.0000000000000000
* p-type functions
   13    5
     3232.9589614000
      765.9644269400
      246.3394081000
       92.3652830410
       37.1995095510
       15.1721665340
       60.9313216980
        9.4792600646
        4.2564686326
        1.9729313762
     7633.7108716e-4
     3094.3625526e-4
     1156.9704458e-4
  0.0024885607974000  0.0000000000000000  0.0000000000000000  0.0000000000000000  0.0000000000000000
  0.0203790074280000  0.0000000000000000  0.0000000000000000  0.0000000000000000  0.0000000000000000
  0.0969771885840000  0.0000000000000000  0.0000000000000000  0.0000000000000000  0.0000000000000000
  0.2819996095400000  0.0000000000000000  0.0000000000000000  0.0000000000000000  0.0000000000000000
  0.4511625435800000  0.0000000000000000  0.0000000000000000  0.0000000000000000  0.0000000000000000
  0.2491713149600000  0.0000000000000000  0.0000000000000000  0.0000000000000000  0.0000000000000000
  0.0000000000000000 -0.0221736035190000  0.0000000000000000  0.0000000000000000  0.0000000000000000
  0.0000000000000000  0.3283846277800000  0.0000000000000000  0.0000000000000000  0.0000000000000000
  0.0000000000000000  0.5812499712000000  0.0000000000000000  0.0000000000000000  0.0000000000000000
  0.0000000000000000  0.3286354178300000  0.0000000000000000  0.0000000000000000  0.0000000000000000
  0.0000000000000000  0.0000000000000000  1.0000000000000000  0.0000000000000000  0.0000000000000000
  0.0000000000000000  0.0000000000000000  0.0000000000000000  1.0000000000000000  0.0000000000000000
  0.0000000000000000  0.0000000000000000  0.0000000000000000  0.0000000000000000  1.0000000000000000
* d-type functions
    8    4
      186.4176090400
       55.2741243450
       20.2832191200
        8.0884536976
        3.2214033853
        1.1952170102
        0.6480000000
        0.2510000000
  0.0086120284601000  0.0000000000000000  0.0000000000000000  0.0000000000000000
  0.0603944063040000  0.0000000000000000  0.0000000000000000  0.0000000000000000
  0.2118133186900000  0.0000000000000000  0.0000000000000000  0.0000000000000000
  0.4036629341300000  0.0000000000000000  0.0000000000000000  0.0000000000000000
  0.4240286068600000  0.0000000000000000  0.0000000000000000  0.0000000000000000
  0.0000000000000000  0.1744174227400000  0.0000000000000000  0.0000000000000000
  0.0000000000000000  0.0000000000000000  1.0000000000000000  0.0000000000000000
  0.0000000000000000  0.0000000000000000  0.0000000000000000  1.0000000000000000
* f-type functions
    1    1
        0.6280000000
  1.0000000000000000

/Rb.def2-TZVP.Leininger.7s7p3d.6s4p3d.ECP.9el.
T. Leininger, A. Nicklass, W. Kuchle, H. Stoll, M. Dolg, A. Bergner. Chem. Phys. Lett. 255 (1996) 274-280. doi:10.1016/0009-2614(96)00382-x
RUBIDIUM (7s,7p,3d) -> [6s,4p,3d]
     9.0   2
* s-type functions
    7    6
        7.4744618040
        6.7296180594
        2.7816640004
     5345.2175148e-4
     2236.8793034e-4
     3241.0407052e-5
     1417.1047424e-5
  0.2699786636300000  0.0000000000000000  0.0000000000000000  0.0000000000000000  0.0000000000000000  0.0000000000000000
 -0.4262925181400000  0.0000000000000000  0.0000000000000000  0.0000000000000000  0.0000000000000000  0.0000000000000000
  0.0000000000000000  1.0000000000000000  0.0000000000000000  0.0000000000000000  0.0000000000000000  0.0000000000000000
  0.0000000000000000  0.0000000000000000  1.0000000000000000  0.0000000000000000  0.0000000000000000  0.0000000000000000
  0.0000000000000000  0.0000000000000000  0.0000000000000000  1.0000000000000000  0.0000000000000000  0.0000000000000000
  0.0000000000000000  0.0000000000000000  0.0000000000000000  0.0000000000000000  1.0000000000000000  0.0000000000000000
  0.0000000000000000  0.0000000000000000  0.0000000000000000  0.0000000000000000  0.0000000000000000  1.0000000000000000
* p-type functions
    7    4
        5.6720643194
        3.3320183956
        0.8015005491
     3630.2220227e-4
     1573.3924392e-4
        0.0400000000
        0.0160000000
  0.0481142241350000  0.0000000000000000  0.0000000000000000  0.0000000000000000
 -0.1848513142600000  0.0000000000000000  0.0000000000000000  0.0000000000000000
  0.4281186495400000  0.0000000000000000  0.0000000000000000  0.0000000000000000
  0.5867316541100000  0.0000000000000000  0.0000000000000000  0.0000000000000000
  0.0000000000000000  1.0000000000000000  0.0000000000000000  0.0000000000000000
  0.0000000000000000  0.0000000000000000  1.0000000000000000  0.0000000000000000
  0.0000000000000000  0.0000000000000000  0.0000000000000000  1.0000000000000000
* d-type functions
    3    3
     2590.7866956e-4
     4250.7438045e-5
      119.0927684e-4
  0.0768067463400000  0.0000000000000000  0.0000000000000000
  0.0000000000000000  0.3784616048700000  0.0000000000000000
  0.0000000000000000  0.0000000000000000  1.0000000000000000
PP, Rb, 28, 3 ;
  1 ;
 2,     3.84311400,   -12.31690000 ;
  3 ;
 2,     5.03655100,    89.50019800 ;
 2,     1.97084900,     0.49376100 ;
 2,     3.84311400,    12.31690000 ;
  3 ;
 2,     4.25834100,    58.56897400 ;
 2,     1.47070900,     0.43179100 ;
 2,     3.84311400,    12.31690000 ;
  3 ;
 2,     3.02312700,    26.22489800 ;
 2,     0.65038300,     0.96283900 ;
 2,     3.84311400,    12.31690000 ;
Spectral Representation Operator
End of Spectral Representation Operator

/Sr.def2-TZVP.Kaupp.7s7p5d.6s4p3d.ECP.10el.
M. Kaupp, P.v.R. Schleyer, H. Stoll, H. Preuss. J. Chem. Phys. 94 (1991) 1360-1366. doi:10.1063/1.459993
STRONTIUM (7s,7p,5d) -> [6s,4p,3d]
    10.0   2
* s-type functions
    7    6
       10.0000000000
        8.5000000000
        3.0057048856
        0.6116128765
     2739.3841217e-4
     5743.5564563e-5
     2333.8198665e-5
 -0.1853055026200000  0.0000000000000000  0.0000000000000000  0.0000000000000000  0.0000000000000000  0.0000000000000000
  0.3397035537600000  0.0000000000000000  0.0000000000000000  0.0000000000000000  0.0000000000000000  0.0000000000000000
  0.0000000000000000  1.0000000000000000  0.0000000000000000  0.0000000000000000  0.0000000000000000  0.0000000000000000
  0.0000000000000000  0.0000000000000000  1.0000000000000000  0.0000000000000000  0.0000000000000000  0.0000000000000000
  0.0000000000000000  0.0000000000000000  0.0000000000000000  1.0000000000000000  0.0000000000000000  0.0000000000000000
  0.0000000000000000  0.0000000000000000  0.0000000000000000  0.0000000000000000  1.0000000000000000  0.0000000000000000
  0.0000000000000000  0.0000000000000000  0.0000000000000000  0.0000000000000000  0.0000000000000000  1.0000000000000000
* p-type functions
    7    4
        7.5883077869
        3.6731307392
     9049.6618455e-4
     4331.0256408e-4
     2022.2168964e-4
        0.0720000000
        0.0250000000
  0.0337316902870000  0.0000000000000000  0.0000000000000000  0.0000000000000000
 -0.2052318500500000  0.0000000000000000  0.0000000000000000  0.0000000000000000
  0.4920997266500000  0.0000000000000000  0.0000000000000000  0.0000000000000000
  0.6210529651200000  0.0000000000000000  0.0000000000000000  0.0000000000000000
  0.0000000000000000  1.0000000000000000  0.0000000000000000  0.0000000000000000
  0.0000000000000000  0.0000000000000000  1.0000000000000000  0.0000000000000000
  0.0000000000000000  0.0000000000000000  0.0000000000000000  1.0000000000000000
* d-type functions
    5    3
        3.6180810000
        0.9966560000
        0.3907350000
        0.1227700000
        0.0366550000
 -0.0075010000000000  0.0000000000000000  0.0000000000000000
  0.1080980000000000  0.0000000000000000  0.0000000000000000
  0.2785400000000000  0.0000000000000000  0.0000000000000000
  0.0000000000000000  1.0000000000000000  0.0000000000000000
  0.0000000000000000  0.0000000000000000  1.0000000000000000
PP, Sr, 28, 3 ;
  1 ;
 2,     4.63397500,   -15.80599200 ;
  3 ;
 2,     7.40007400,   135.47943000 ;
 2,     3.60637900,    17.53446300 ;
 2,     4.63397500,    15.80599200 ;
  3 ;
 2,     6.48486800,    88.35970900 ;
 2,     3.28805300,    15.39437200 ;
 2,     4.63397500,    15.80599200 ;
  3 ;
 2,     4.62284100,    29.88898700 ;
 2,     2.24690400,     6.65941400 ;
 2,     4.63397500,    15.80599200 ;
Spectral Representation Operator
End of Spectral Representation Operator

/Y.def2-TZVP.Andrae.7s7p5d1f.6s4p3d1f.ECP.11el.
D. Andrae, U. Haussermann, M. Dolg, H. Stoll, H. Preuss. Theor. Chim. Acta 77 (1990) 123-141. doi:10.1007/bf01114537
YTTRIUM (7s,7p,5d,1f) -> [6s,4p,3d,1f]
    11.0   3
* s-type functions
    7    6
       10.0000000000
        8.5000000000
        3.3653905454
     6886.0679385e-4
     3119.1502936e-4
     7032.6042567e-5
     2773.3859327e-5
 -0.1748768679600000  0.0000000000000000  0.0000000000000000  0.0000000000000000  0.0000000000000000  0.0000000000000000
  0.3415234508400000  0.0000000000000000  0.0000000000000000  0.0000000000000000  0.0000000000000000  0.0000000000000000
  0.0000000000000000  1.0000000000000000  0.0000000000000000  0.0000000000000000  0.0000000000000000  0.0000000000000000
  0.0000000000000000  0.0000000000000000  1.0000000000000000  0.0000000000000000  0.0000000000000000  0.0000000000000000
  0.0000000000000000  0.0000000000000000  0.0000000000000000  1.0000000000000000  0.0000000000000000  0.0000000000000000
  0.0000000000000000  0.0000000000000000  0.0000000000000000  0.0000000000000000  1.0000000000000000  0.0000000000000000
  0.0000000000000000  0.0000000000000000  0.0000000000000000  0.0000000000000000  0.0000000000000000  1.0000000000000000
* p-type functions
    7    4
        8.0554093616
        4.0163458751
        1.0232915404
     4984.3561636e-4
     2330.7661842e-4
        0.0800000000
        0.0270000000
  0.0364109789390000  0.0000000000000000  0.0000000000000000  0.0000000000000000
 -0.2087257254700000  0.0000000000000000  0.0000000000000000  0.0000000000000000
  0.4895692933500000  0.0000000000000000  0.0000000000000000  0.0000000000000000
  0.6061194383300000  0.0000000000000000  0.0000000000000000  0.0000000000000000
  0.0000000000000000  1.0000000000000000  0.0000000000000000  0.0000000000000000
  0.0000000000000000  0.0000000000000000  1.0000000000000000  0.0000000000000000
  0.0000000000000000  0.0000000000000000  0.0000000000000000  1.0000000000000000
* d-type functions
    5    3
        3.9030833060
        1.1363234302
     4561.7043877e-4
     1747.0950748e-4
     6197.8796638e-5
 -0.0098209792625000  0.0000000000000000  0.0000000000000000
  0.1918362966400000  0.0000000000000000  0.0000000000000000
  0.4059778853900000  0.0000000000000000  0.0000000000000000
  0.0000000000000000  1.0000000000000000  0.0000000000000000
  0.0000000000000000  0.0000000000000000  1.0000000000000000
* f-type functions
    1    1
        0.2651500000
  1.0000000000000000
PP, Y, 28, 3 ;
  2 ;
 2,     6.58421200,   -19.12219811 ;
 2,     3.29210600,    -2.43637543 ;
  4 ;
 2,     7.48804940,   135.15384412 ;
 2,     3.74402470,    15.55244130 ;
 2,     6.58421200,    19.12219811 ;
 2,     3.29210600,     2.43637543 ;
  4 ;
 2,     6.44537720,    87.78499167 ;
 2,     3.22268860,    11.56406599 ;
 2,     6.58421200,    19.12219811 ;
 2,     3.29210600,     2.43637543 ;
  4 ;
 2,     4.65844720,    29.70100072 ;
 2,     2.32922360,     5.53996847 ;
 2,     6.58421200,    19.12219811 ;
 2,     3.29210600,     2.43637543 ;
Spectral Representation Operator
End of Spectral Representation Operator

/Zr.def2-TZVP.Andrae.7s7p5d1f.6s4p3d1f.ECP.12el.
D. Andrae, U. Haussermann, M. Dolg, H. Stoll, H. Preuss. Theor. Chim. Acta 77 (1990) 123-141. doi:10.1007/bf01114537
ZIRCONIUM (7s,7p,5d,1f) -> [6s,4p,3d,1f]
    12.0   3
* s-type functions
    7    6
       11.0000000000
        9.5000000000
        3.6383667759
     7682.2026698e-4
     3403.6824036e-4
     7526.1298085e-5
     3013.1404705e-5
 -0.1907559525700000  0.0000000000000000  0.0000000000000000  0.0000000000000000  0.0000000000000000  0.0000000000000000
  0.3389558875400000  0.0000000000000000  0.0000000000000000  0.0000000000000000  0.0000000000000000  0.0000000000000000
  0.0000000000000000  1.0000000000000000  0.0000000000000000  0.0000000000000000  0.0000000000000000  0.0000000000000000
  0.0000000000000000  0.0000000000000000  1.0000000000000000  0.0000000000000000  0.0000000000000000  0.0000000000000000
  0.0000000000000000  0.0000000000000000  0.0000000000000000  1.0000000000000000  0.0000000000000000  0.0000000000000000
  0.0000000000000000  0.0000000000000000  0.0000000000000000  0.0000000000000000  1.0000000000000000  0.0000000000000000
  0.0000000000000000  0.0000000000000000  0.0000000000000000  0.0000000000000000  0.0000000000000000  1.0000000000000000
* p-type functions
    7    4
        8.6066305543
        4.4400979958
        1.1281026946
        0.5434607631
     2502.2406048e-4
        0.0850000000
        0.0290000000
  0.0404042602360000  0.0000000000000000  0.0000000000000000  0.0000000000000000
 -0.2118774520100000  0.0000000000000000  0.0000000000000000  0.0000000000000000
  0.4916426689100000  0.0000000000000000  0.0000000000000000  0.0000000000000000
  0.5730337065800000  0.0000000000000000  0.0000000000000000  0.0000000000000000
  0.0000000000000000  1.0000000000000000  0.0000000000000000  0.0000000000000000
  0.0000000000000000  0.0000000000000000  1.0000000000000000  0.0000000000000000
  0.0000000000000000  0.0000000000000000  0.0000000000000000  1.0000000000000000
* d-type functions
    5    3
        4.5567957795
        1.2904939797
     5164.6987222e-4
     1934.9797794e-4
     6730.9809967e-5
 -0.0096190569023000  0.0000000000000000  0.0000000000000000
  0.2056999015500000  0.0000000000000000  0.0000000000000000
  0.4183138185100000  0.0000000000000000  0.0000000000000000
  0.0000000000000000  1.0000000000000000  0.0000000000000000
  0.0000000000000000  0.0000000000000000  1.0000000000000000
* f-type functions
    1    1
        0.3926100000
  1.0000000000000000
PP, Zr, 28, 3 ;
  2 ;
 2,     7.54000000,   -21.09377605 ;
 2,     3.77000000,    -3.08069427 ;
  4 ;
 2,     8.20000000,   150.26759106 ;
 2,     4.08972780,    18.97621650 ;
 2,     7.54000000,    21.09377605 ;
 2,     3.77000000,     3.08069427 ;
  4 ;
 2,     7.11000000,    99.62212372 ;
 2,     3.59679800,    14.16873329 ;
 2,     7.54000000,    21.09377605 ;
 2,     3.77000000,     3.08069427 ;
  4 ;
 2,     5.35000000,    35.04512355 ;
 2,     2.49182150,     6.11125948 ;
 2,     7.54000000,    21.09377605 ;
 2,     3.77000000,     3.08069427 ;
Spectral Representation Operator
End of Spectral Representation Operator

/Nb.def2-TZVP.Andrae.7s7p5d1f.6s4p3d1f.ECP.13el.
D. Andrae, U. Haussermann, M. Dolg, H. Stoll, H. Preuss. Theor. Chim. Acta 77 (1990) 123-141. doi:10.1007/bf01114537
NIOBIUM (7s,7p,5d,1f) -> [6s,4p,3d,1f]
    13.0   3
* s-type functions
    7    6
       12.0000000000
       10.5000000000
        3.9276062854
     8597.6543258e-4
     3907.4087505e-4
     8638.7259879e-5
     3290.6200326e-5
 -0.2021950753000000  0.0000000000000000  0.0000000000000000  0.0000000000000000  0.0000000000000000  0.0000000000000000
  0.3364010593900000  0.0000000000000000  0.0000000000000000  0.0000000000000000  0.0000000000000000  0.0000000000000000
  0.0000000000000000  1.0000000000000000  0.0000000000000000  0.0000000000000000  0.0000000000000000  0.0000000000000000
  0.0000000000000000  0.0000000000000000  1.0000000000000000  0.0000000000000000  0.0000000000000000  0.0000000000000000
  0.0000000000000000  0.0000000000000000  0.0000000000000000  1.0000000000000000  0.0000000000000000  0.0000000000000000
  0.0000000000000000  0.0000000000000000  0.0000000000000000  0.0000000000000000  1.0000000000000000  0.0000000000000000
  0.0000000000000000  0.0000000000000000  0.0000000000000000  0.0000000000000000  0.0000000000000000  1.0000000000000000
* p-type functions
    7    4
        9.2056285646
        4.8679632125
        1.2442155792
     6039.0590312e-4
     2796.7675553e-4
        0.0900000000
        0.0300000000
  0.0433476898740000  0.0000000000000000  0.0000000000000000  0.0000000000000000
 -0.2130247923300000  0.0000000000000000  0.0000000000000000  0.0000000000000000
  0.4810212713600000  0.0000000000000000  0.0000000000000000  0.0000000000000000
  0.5391785896000000  0.0000000000000000  0.0000000000000000  0.0000000000000000
  0.0000000000000000  1.0000000000000000  0.0000000000000000  0.0000000000000000
  0.0000000000000000  0.0000000000000000  1.0000000000000000  0.0000000000000000
  0.0000000000000000  0.0000000000000000  0.0000000000000000  1.0000000000000000
* d-type functions
    5    3
        4.6170975867
        1.5663438480
     6695.2425826e-4
     2714.0946867e-4
     1005.4426592e-4
 -0.0135744769550000  0.0000000000000000  0.0000000000000000
  0.2037431049600000  0.0000000000000000  0.0000000000000000
  0.4299745310500000  0.0000000000000000  0.0000000000000000
  0.0000000000000000  1.0000000000000000  0.0000000000000000
  0.0000000000000000  0.0000000000000000  1.0000000000000000
* f-type functions
    1    1
        0.5227000000
  1.0000000000000000
PP, Nb, 28, 3 ;
  2 ;
 2,     8.49000000,   -22.92954996 ;
 2,     4.25000000,    -3.66630986 ;
  4 ;
 2,     8.90000000,   165.17914349 ;
 2,     4.43000000,    21.99297437 ;
 2,     8.49000000,    22.92954996 ;
 2,     4.25000000,     3.66630986 ;
  4 ;
 2,     7.77000000,   111.79441445 ;
 2,     3.96000000,    16.63348326 ;
 2,     8.49000000,    22.92954996 ;
 2,     4.25000000,     3.66630986 ;
  4 ;
 2,     6.05000000,    38.11224880 ;
 2,     2.84000000,     8.03916727 ;
 2,     8.49000000,    22.92954996 ;
 2,     4.25000000,     3.66630986 ;
Spectral Representation Operator
End of Spectral Representation Operator

/Mo.def2-TZVP.Andrae.7s7p5d1f.6s4p3d1f.ECP.14el.
D. Andrae, U. Haussermann, M. Dolg, H. Stoll, H. Preuss. Theor. Chim. Acta 77 (1990) 123-141. doi:10.1007/bf01114537
MOLYBDENUM (7s,7p,5d,1f) -> [6s,4p,3d,1f]
    14.0   3
* s-type functions
    7    6
       14.0000000000
       12.5000000000
        4.0921501803
     9705.3602586e-4
        0.4421762017
     9291.5024334e-5
     3501.6314389e-5
 -0.2249004340600000  0.0000000000000000  0.0000000000000000  0.0000000000000000  0.0000000000000000  0.0000000000000000
  0.3315124855500000  0.0000000000000000  0.0000000000000000  0.0000000000000000  0.0000000000000000  0.0000000000000000
  0.0000000000000000  1.0000000000000000  0.0000000000000000  0.0000000000000000  0.0000000000000000  0.0000000000000000
  0.0000000000000000  0.0000000000000000  1.0000000000000000  0.0000000000000000  0.0000000000000000  0.0000000000000000
  0.0000000000000000  0.0000000000000000  0.0000000000000000  1.0000000000000000  0.0000000000000000  0.0000000000000000
  0.0000000000000000  0.0000000000000000  0.0000000000000000  0.0000000000000000  1.0000000000000000  0.0000000000000000
  0.0000000000000000  0.0000000000000000  0.0000000000000000  0.0000000000000000  0.0000000000000000  1.0000000000000000
* p-type functions
    7    4
        8.8931117915
        5.4689112270
        1.3548473007
     6549.4867461e-4
     3042.8197472e-4
        0.1000000000
        0.0330000000
  0.0699944494750000  0.0000000000000000  0.0000000000000000  0.0000000000000000
 -0.2354714188300000  0.0000000000000000  0.0000000000000000  0.0000000000000000
  0.4631546000700000  0.0000000000000000  0.0000000000000000  0.0000000000000000
  0.4882018471000000  0.0000000000000000  0.0000000000000000  0.0000000000000000
  0.0000000000000000  1.0000000000000000  0.0000000000000000  0.0000000000000000
  0.0000000000000000  0.0000000000000000  1.0000000000000000  0.0000000000000000
  0.0000000000000000  0.0000000000000000  0.0000000000000000  1.0000000000000000
* d-type functions
    5    3
        5.0044445497
        1.7736823324
     7695.0591696e-4
     3153.0878939e-4
        0.1175437439
 -0.0215873648620000  0.0000000000000000  0.0000000000000000
  0.2095868008600000  0.0000000000000000  0.0000000000000000
  0.4373088059900000  0.0000000000000000  0.0000000000000000
  0.0000000000000000  1.0000000000000000  0.0000000000000000
  0.0000000000000000  0.0000000000000000  1.0000000000000000
* f-type functions
    1    1
        0.6554500000
  1.0000000000000000
PP, Mo, 28, 3 ;
  2 ;
 2,     9.45000000,   -24.80517707 ;
 2,     4.72000000,    -4.15378155 ;
  4 ;
 2,     9.71459380,   180.10310850 ;
 2,     4.68050040,    24.99722791 ;
 2,     9.45000000,    24.80517707 ;
 2,     4.72000000,     4.15378155 ;
  4 ;
 2,     8.14213660,   123.77275231 ;
 2,     4.62598630,    19.53022800 ;
 2,     9.45000000,    24.80517707 ;
 2,     4.72000000,     4.15378155 ;
  4 ;
 2,     6.61841480,    48.37502229 ;
 2,     3.24875160,     8.89205274 ;
 2,     9.45000000,    24.80517707 ;
 2,     4.72000000,     4.15378155 ;
Spectral Representation Operator
End of Spectral Representation Operator

/Tc.def2-TZVP.Andrae.7s7p5d1f.6s4p3d1f.ECP.15el.
D. Andrae, U. Haussermann, M. Dolg, H. Stoll, H. Preuss. Theor. Chim. Acta 77 (1990) 123-141. doi:10.1007/bf01114537
TECHNETIUM (7s,7p,5d,1f) -> [6s,4p,3d,1f]
    15.0   3
* s-type functions
    7    6
       15.0000000000
       12.9105816940
        4.4493321158
        1.0548409451
     4790.9677246e-4
     9912.4162989e-5
     3688.2799789e-5
 -0.1994540894100000  0.0000000000000000  0.0000000000000000  0.0000000000000000  0.0000000000000000  0.0000000000000000
  0.3368992224500000  0.0000000000000000  0.0000000000000000  0.0000000000000000  0.0000000000000000  0.0000000000000000
  0.0000000000000000  1.0000000000000000  0.0000000000000000  0.0000000000000000  0.0000000000000000  0.0000000000000000
  0.0000000000000000  0.0000000000000000  1.0000000000000000  0.0000000000000000  0.0000000000000000  0.0000000000000000
  0.0000000000000000  0.0000000000000000  0.0000000000000000  1.0000000000000000  0.0000000000000000  0.0000000000000000
  0.0000000000000000  0.0000000000000000  0.0000000000000000  0.0000000000000000  1.0000000000000000  0.0000000000000000
  0.0000000000000000  0.0000000000000000  0.0000000000000000  0.0000000000000000  0.0000000000000000  1.0000000000000000
* p-type functions
    7    4
       10.0271380110
        5.8463419741
        1.4968345491
     7293.4632066e-4
     3391.3558879e-4
        0.1100000000
        0.0350000000
  0.0614816027100000  0.0000000000000000  0.0000000000000000  0.0000000000000000
 -0.2360072938500000  0.0000000000000000  0.0000000000000000  0.0000000000000000
  0.4774648399500000  0.0000000000000000  0.0000000000000000  0.0000000000000000
  0.5073154349600000  0.0000000000000000  0.0000000000000000  0.0000000000000000
  0.0000000000000000  1.0000000000000000  0.0000000000000000  0.0000000000000000
  0.0000000000000000  0.0000000000000000  1.0000000000000000  0.0000000000000000
  0.0000000000000000  0.0000000000000000  0.0000000000000000  1.0000000000000000
* d-type functions
    5    3
        5.0906268699
        2.0156178510
        0.8811388724
     3642.7094833e-4
     1367.8402297e-4
 -0.0321764054050000  0.0000000000000000  0.0000000000000000
  0.2128080253600000  0.0000000000000000  0.0000000000000000
  0.4440330917500000  0.0000000000000000  0.0000000000000000
  0.0000000000000000  1.0000000000000000  0.0000000000000000
  0.0000000000000000  0.0000000000000000  1.0000000000000000
* f-type functions
    1    1
        0.7908500000
  1.0000000000000000
PP, Tc, 28, 3 ;
  2 ;
 2,    10.40000000,   -26.56244747 ;
 2,     5.20000000,    -4.58568054 ;
  4 ;
 2,    10.42234620,   195.15916591 ;
 2,     5.03651600,    28.09260333 ;
 2,    10.40000000,    26.56244747 ;
 2,     5.20000000,     4.58568054 ;
  4 ;
 2,     8.95044940,   135.28456622 ;
 2,     4.85443940,    21.80650430 ;
 2,    10.40000000,    26.56244747 ;
 2,     5.20000000,     4.58568054 ;
  4 ;
 2,     6.94569680,    54.32972942 ;
 2,     3.97058490,    11.15506795 ;
 2,    10.40000000,    26.56244747 ;
 2,     5.20000000,     4.58568054 ;
Spectral Representation Operator
End of Spectral Representation Operator

/Ru.def2-TZVP.Andrae.7s7p5d1f.6s4p3d1f.ECP.16el.
D. Andrae, U. Haussermann, M. Dolg, H. Stoll, H. Preuss. Theor. Chim. Acta 77 (1990) 123-141. doi:10.1007/bf01114537
RUTHENIUM (7s,7p,5d,1f) -> [6s,4p,3d,1f]
    16.0   3
* s-type functions
    7    6
       16.0000000000
       13.9105816940
        4.7967971407
        1.1555425594
     5245.5741182e-4
     1073.4572646e-4
     3943.2760192e-5
 -0.2063400291900000  0.0000000000000000  0.0000000000000000  0.0000000000000000  0.0000000000000000  0.0000000000000000
  0.3355043772500000  0.0000000000000000  0.0000000000000000  0.0000000000000000  0.0000000000000000  0.0000000000000000
  0.0000000000000000  1.0000000000000000  0.0000000000000000  0.0000000000000000  0.0000000000000000  0.0000000000000000
  0.0000000000000000  0.0000000000000000  1.0000000000000000  0.0000000000000000  0.0000000000000000  0.0000000000000000
  0.0000000000000000  0.0000000000000000  0.0000000000000000  1.0000000000000000  0.0000000000000000  0.0000000000000000
  0.0000000000000000  0.0000000000000000  0.0000000000000000  0.0000000000000000  1.0000000000000000  0.0000000000000000
  0.0000000000000000  0.0000000000000000  0.0000000000000000  0.0000000000000000  0.0000000000000000  1.0000000000000000
* p-type functions
    7    4
       11.1872086710
        6.2477688734
        1.6279472859
     7932.6493538e-4
     3670.7276865e-4
        0.1150000000
        0.0370000000
  0.0532250732630000  0.0000000000000000  0.0000000000000000  0.0000000000000000
 -0.2273166205000000  0.0000000000000000  0.0000000000000000  0.0000000000000000
  0.4786948605600000  0.0000000000000000  0.0000000000000000  0.0000000000000000
  0.5021331156700000  0.0000000000000000  0.0000000000000000  0.0000000000000000
  0.0000000000000000  1.0000000000000000  0.0000000000000000  0.0000000000000000
  0.0000000000000000  0.0000000000000000  1.0000000000000000  0.0000000000000000
  0.0000000000000000  0.0000000000000000  0.0000000000000000  1.0000000000000000
* d-type functions
    5    3
        5.7341846619
        2.2483686294
     9837.6978359e-4
     4037.9445583e-4
     1497.8618173e-4
 -0.0352661115600000  0.0000000000000000  0.0000000000000000
  0.2180250222200000  0.0000000000000000  0.0000000000000000
  0.4470956501300000  0.0000000000000000  0.0000000000000000
  0.0000000000000000  1.0000000000000000  0.0000000000000000
  0.0000000000000000  0.0000000000000000  1.0000000000000000
* f-type functions
    1    1
        0.9431400000
  1.0000000000000000
PP, Ru, 28, 3 ;
  2 ;
 2,    11.36000000,   -28.34061627 ;
 2,     5.68000000,    -4.94462923 ;
  4 ;
 2,    11.10526930,   209.82297122 ;
 2,     5.41474540,    30.65472642 ;
 2,    11.36000000,    28.34061627 ;
 2,     5.68000000,     4.94462923 ;
  4 ;
 2,     9.77127070,   146.33618228 ;
 2,     5.07399080,    24.12787723 ;
 2,    11.36000000,    28.34061627 ;
 2,     5.68000000,     4.94462923 ;
  4 ;
 2,     7.67142310,    67.51589667 ;
 2,     4.13656470,     9.87010415 ;
 2,    11.36000000,    28.34061627 ;
 2,     5.68000000,     4.94462923 ;
Spectral Representation Operator
End of Spectral Representation Operator

/Rh.def2-TZVP.Andrae.7s7p6d1f.6s4p3d1f.ECP.17el.
D. Andrae, U. Haussermann, M. Dolg, H. Stoll, H. Preuss. Theor. Chim. Acta 77 (1990) 123-141. doi:10.1007/bf01114537
RHODIUM (7s,7p,6d,1f) -> [6s,4p,3d,1f]
    17.0   3
* s-type functions
    7    6
       17.0000000000
       13.9105816940
        5.2481265288
        1.2262575928
     5393.0216349e-4
     1013.0730377e-4
     3712.4139005e-5
 -0.1669080313900000  0.0000000000000000  0.0000000000000000  0.0000000000000000  0.0000000000000000  0.0000000000000000
  0.3423500165200000  0.0000000000000000  0.0000000000000000  0.0000000000000000  0.0000000000000000  0.0000000000000000
  0.0000000000000000  1.0000000000000000  0.0000000000000000  0.0000000000000000  0.0000000000000000  0.0000000000000000
  0.0000000000000000  0.0000000000000000  1.0000000000000000  0.0000000000000000  0.0000000000000000  0.0000000000000000
  0.0000000000000000  0.0000000000000000  0.0000000000000000  1.0000000000000000  0.0000000000000000  0.0000000000000000
  0.0000000000000000  0.0000000000000000  0.0000000000000000  0.0000000000000000  1.0000000000000000  0.0000000000000000
  0.0000000000000000  0.0000000000000000  0.0000000000000000  0.0000000000000000  0.0000000000000000  1.0000000000000000
* p-type functions
    7    4
       11.7671036310
        6.7485133083
        1.7502679834
     8432.1166133e-4
     3829.5544759e-4
        0.1150000000
        0.0370000000
  0.0594948593880000  0.0000000000000000  0.0000000000000000  0.0000000000000000
 -0.2373585347700000  0.0000000000000000  0.0000000000000000  0.0000000000000000
  0.4901933430300000  0.0000000000000000  0.0000000000000000  0.0000000000000000
  0.5062393375100000  0.0000000000000000  0.0000000000000000  0.0000000000000000
  0.0000000000000000  1.0000000000000000  0.0000000000000000  0.0000000000000000
  0.0000000000000000  0.0000000000000000  1.0000000000000000  0.0000000000000000
  0.0000000000000000  0.0000000000000000  0.0000000000000000  1.0000000000000000
* d-type functions
    6    3
       19.8578301360
       10.0613781390
        2.2619546477
     9709.8845035e-4
     3839.1195297e-4
     1353.7026904e-4
  0.0066960778187000  0.0000000000000000  0.0000000000000000
 -0.0219817382130000  0.0000000000000000  0.0000000000000000
  0.3791870623600000  0.0000000000000000  0.0000000000000000
  0.6728997659200000  0.0000000000000000  0.0000000000000000
  0.0000000000000000  1.0000000000000000  0.0000000000000000
  0.0000000000000000  0.0000000000000000  1.0000000000000000
* f-type functions
    1    1
        1.0949900000
  1.0000000000000000
PP, Rh, 28, 3 ;
  2 ;
 2,    12.31000000,   -30.09345572 ;
 2,     6.16000000,    -5.21848192 ;
  4 ;
 2,    11.72000000,   225.34775353 ;
 2,     5.82000000,    32.82318898 ;
 2,    12.31000000,    30.09345572 ;
 2,     6.16000000,     5.21848192 ;
  4 ;
 2,    10.42000000,   158.70941159 ;
 2,     5.45000000,    26.44410049 ;
 2,    12.31000000,    30.09345572 ;
 2,     6.16000000,     5.21848192 ;
  4 ;
 2,     8.82000000,    62.75862572 ;
 2,     3.87000000,    10.97871947 ;
 2,    12.31000000,    30.09345572 ;
 2,     6.16000000,     5.21848192 ;
Spectral Representation Operator
End of Spectral Representation Operator

/Pd.def2-TZVP.Andrae.7s7p6d1f.6s4p3d1f.ECP.18el.
D. Andrae, U. Haussermann, M. Dolg, H. Stoll, H. Preuss. Theor. Chim. Acta 77 (1990) 123-141. doi:10.1007/bf01114537
PALLADIUM (7s,7p,6d,1f) -> [6s,4p,3d,1f]
    18.0   3
* s-type functions
    7    6
       18.0000000000
       14.6621343080
        5.6388709265
        1.3198953252
     5781.7908509e-4
     1035.2166239e-4
     3754.8442674e-5
 -0.1660538859800000  0.0000000000000000  0.0000000000000000  0.0000000000000000  0.0000000000000000  0.0000000000000000
  0.3489995505500000  0.0000000000000000  0.0000000000000000  0.0000000000000000  0.0000000000000000  0.0000000000000000
  0.0000000000000000  1.0000000000000000  0.0000000000000000  0.0000000000000000  0.0000000000000000  0.0000000000000000
  0.0000000000000000  0.0000000000000000  1.0000000000000000  0.0000000000000000  0.0000000000000000  0.0000000000000000
  0.0000000000000000  0.0000000000000000  0.0000000000000000  1.0000000000000000  0.0000000000000000  0.0000000000000000
  0.0000000000000000  0.0000000000000000  0.0000000000000000  0.0000000000000000  1.0000000000000000  0.0000000000000000
  0.0000000000000000  0.0000000000000000  0.0000000000000000  0.0000000000000000  0.0000000000000000  1.0000000000000000
* p-type functions
    7    4
       12.5528993000
        7.2444496380
        1.8905941078
        0.9073716876
     4087.7210813e-4
        0.1150000000
        0.0370000000
  0.0617289982060000  0.0000000000000000  0.0000000000000000  0.0000000000000000
 -0.2417862675300000  0.0000000000000000  0.0000000000000000  0.0000000000000000
  0.4945320091500000  0.0000000000000000  0.0000000000000000  0.0000000000000000
  0.5045436262600000  0.0000000000000000  0.0000000000000000  0.0000000000000000
  0.0000000000000000  1.0000000000000000  0.0000000000000000  0.0000000000000000
  0.0000000000000000  0.0000000000000000  1.0000000000000000  0.0000000000000000
  0.0000000000000000  0.0000000000000000  0.0000000000000000  1.0000000000000000
* d-type functions
    6    3
       22.3574575750
       10.6825263820
        2.4858232550
        1.0735333903
     4261.3842853e-4
     1504.6355385e-4
  0.0039559479546000  0.0000000000000000  0.0000000000000000
 -0.0140390116010000  0.0000000000000000  0.0000000000000000
  0.2421947677600000  0.0000000000000000  0.0000000000000000
  0.4258028328100000  0.0000000000000000  0.0000000000000000
  0.0000000000000000  1.0000000000000000  0.0000000000000000
  0.0000000000000000  0.0000000000000000  1.0000000000000000
* f-type functions
    1    1
        1.2462900000
  1.0000000000000000
PP, Pd, 28, 3 ;
  2 ;
 2,    13.27000000,   -31.92955431 ;
 2,     6.63000000,    -5.39821694 ;
  4 ;
 2,    12.43000000,   240.22904033 ;
 2,     6.17075940,    35.17194347 ;
 2,    13.27000000,    31.92955431 ;
 2,     6.63000000,     5.39821694 ;
  4 ;
 2,    11.08000000,   170.41727605 ;
 2,     5.82955410,    28.47213287 ;
 2,    13.27000000,    31.92955431 ;
 2,     6.63000000,     5.39821694 ;
  4 ;
 2,     9.51000000,    69.01384488 ;
 2,     4.13978110,    11.75086158 ;
 2,    13.27000000,    31.92955431 ;
 2,     6.63000000,     5.39821694 ;
Spectral Representation Operator
End of Spectral Representation Operator

/Ag.def2-TZVP.Andrae.7s7p6d1f.6s4p3d1f.ECP.19el.
D. Andrae, U. Haussermann, M. Dolg, H. Stoll, H. Preuss. Theor. Chim. Acta 77 (1990) 123-141. doi:10.1007/bf01114537
SILVER (7s,7p,6d,1f) -> [6s,4p,3d,1f]
    19.0   3
* s-type functions
    7    6
       19.0000000000
       15.4281999330
        6.0553507268
        1.4162368935
     6175.8635858e-4
     1047.4197431e-4
     3768.5106264e-5
 -0.1660010414100000  0.0000000000000000  0.0000000000000000  0.0000000000000000  0.0000000000000000  0.0000000000000000
  0.3566509591800000  0.0000000000000000  0.0000000000000000  0.0000000000000000  0.0000000000000000  0.0000000000000000
  0.0000000000000000  1.0000000000000000  0.0000000000000000  0.0000000000000000  0.0000000000000000  0.0000000000000000
  0.0000000000000000  0.0000000000000000  1.0000000000000000  0.0000000000000000  0.0000000000000000  0.0000000000000000
  0.0000000000000000  0.0000000000000000  0.0000000000000000  1.0000000000000000  0.0000000000000000  0.0000000000000000
  0.0000000000000000  0.0000000000000000  0.0000000000000000  0.0000000000000000  1.0000000000000000  0.0000000000000000
  0.0000000000000000  0.0000000000000000  0.0000000000000000  0.0000000000000000  0.0000000000000000  1.0000000000000000
* p-type functions
    7    4
       13.1881801800
        7.7952789138
        2.0351571912
     9809.3914842e-4
     4445.1179958e-4
        0.1300000000
        0.0412000000
  0.0669287371470000  0.0000000000000000  0.0000000000000000  0.0000000000000000
 -0.2473523540900000  0.0000000000000000  0.0000000000000000  0.0000000000000000
  0.4915428021600000  0.0000000000000000  0.0000000000000000  0.0000000000000000
  0.4974160900600000  0.0000000000000000  0.0000000000000000  0.0000000000000000
  0.0000000000000000  1.0000000000000000  0.0000000000000000  0.0000000000000000
  0.0000000000000000  0.0000000000000000  1.0000000000000000  0.0000000000000000
  0.0000000000000000  0.0000000000000000  0.0000000000000000  1.0000000000000000
* d-type functions
    6    3
       25.7843973510
       11.3966367550
        2.7345581361
        1.1873583605
     4731.6910566e-4
     1674.6017986e-4
  0.0035645063082000  0.0000000000000000  0.0000000000000000
 -0.0129842627840000  0.0000000000000000  0.0000000000000000
  0.2410882654800000  0.0000000000000000  0.0000000000000000
  0.4241233074400000  0.0000000000000000  0.0000000000000000
  0.0000000000000000  1.0000000000000000  0.0000000000000000
  0.0000000000000000  0.0000000000000000  1.0000000000000000
* f-type functions
    1    1
        1.3971100000
  1.0000000000000000
PP, Ag, 28, 3 ;
  2 ;
 2,    14.22000000,   -33.68992012 ;
 2,     7.11000000,    -5.53112021 ;
  4 ;
 2,    13.13000000,   255.13936452 ;
 2,     6.51000000,    36.86612154 ;
 2,    14.22000000,    33.68992012 ;
 2,     7.11000000,     5.53112021 ;
  4 ;
 2,    11.74000000,   182.18186871 ;
 2,     6.20000000,    30.35775148 ;
 2,    14.22000000,    33.68992012 ;
 2,     7.11000000,     5.53112021 ;
  4 ;
 2,    10.21000000,    73.71926087 ;
 2,     4.38000000,    12.50211712 ;
 2,    14.22000000,    33.68992012 ;
 2,     7.11000000,     5.53112021 ;
Spectral Representation Operator
End of Spectral Representation Operator

/Cd.def2-TZVP.Andrae.7s7p6d1f.6s4p3d1f.ECP.20el.
D. Andrae, U. Haussermann, M. Dolg, H. Stoll, H. Preuss. Theor. Chim. Acta 77 (1990) 123-141. doi:10.1007/bf01114537
CADMIUM (7s,7p,6d,1f) -> [6s,4p,3d,1f]
    20.0   3
* s-type functions
    7    6
       20.0000000000
       16.3090516610
        6.4512709901
        1.5350047390
     6898.3631523e-4
     1347.5720977e-4
     4741.6874527e-5
 -0.1740119692700000  0.0000000000000000  0.0000000000000000  0.0000000000000000  0.0000000000000000  0.0000000000000000
  0.3713727719400000  0.0000000000000000  0.0000000000000000  0.0000000000000000  0.0000000000000000  0.0000000000000000
  0.0000000000000000  1.0000000000000000  0.0000000000000000  0.0000000000000000  0.0000000000000000  0.0000000000000000
  0.0000000000000000  0.0000000000000000  1.0000000000000000  0.0000000000000000  0.0000000000000000  0.0000000000000000
  0.0000000000000000  0.0000000000000000  0.0000000000000000  1.0000000000000000  0.0000000000000000  0.0000000000000000
  0.0000000000000000  0.0000000000000000  0.0000000000000000  0.0000000000000000  1.0000000000000000  0.0000000000000000
  0.0000000000000000  0.0000000000000000  0.0000000000000000  0.0000000000000000  0.0000000000000000  1.0000000000000000
* p-type functions
    7    4
       14.0006814040
        8.3094019872
        2.2020058122
        1.0779246137
     5011.1879846e-4
        0.1600000000
        0.0516000000
  0.0693330627930000  0.0000000000000000  0.0000000000000000  0.0000000000000000
 -0.2542010368100000  0.0000000000000000  0.0000000000000000  0.0000000000000000
  0.4920098036800000  0.0000000000000000  0.0000000000000000  0.0000000000000000
  0.4970211813100000  0.0000000000000000  0.0000000000000000  0.0000000000000000
  0.0000000000000000  1.0000000000000000  0.0000000000000000  0.0000000000000000
  0.0000000000000000  0.0000000000000000  1.0000000000000000  0.0000000000000000
  0.0000000000000000  0.0000000000000000  0.0000000000000000  1.0000000000000000
* d-type functions
    6    3
       30.3807897930
       11.4745515780
        3.0507394903
        1.3622028524
     5639.9409888e-4
     2091.6686535e-4
  0.0032545123835000  0.0000000000000000  0.0000000000000000
 -0.0142120748430000  0.0000000000000000  0.0000000000000000
  0.2496175643600000  0.0000000000000000  0.0000000000000000
  0.4490563517600000  0.0000000000000000  0.0000000000000000
  0.0000000000000000  1.0000000000000000  0.0000000000000000
  0.0000000000000000  0.0000000000000000  1.0000000000000000
* f-type functions
    1    1
        1.5981300000
  1.0000000000000000
PP, Cd, 28, 3 ;
  2 ;
 2,    15.18479570,   -35.47662555 ;
 2,     7.59239780,    -5.61767685 ;
  4 ;
 2,    13.83586890,   270.00948324 ;
 2,     6.85727040,    38.76730798 ;
 2,    15.18479570,    35.47662555 ;
 2,     7.59239780,     5.61767685 ;
  4 ;
 2,    12.40497100,   193.82962939 ;
 2,     6.56779950,    31.89652523 ;
 2,    15.18479570,    35.47662555 ;
 2,     7.59239780,     5.61767685 ;
  4 ;
 2,    10.89692530,    79.19364700 ;
 2,     4.64116490,    13.23082674 ;
 2,    15.18479570,    35.47662555 ;
 2,     7.59239780,     5.61767685 ;
Spectral Representation Operator
End of Spectral Representation Operator

/In.def2-TZVP.Metz.10s9p8d2f.6s5p3d2f.ECP.21el.
B. Metz, H. Stoll, M. Dolg. J. Chem. Phys. 113 (2000) 2563-2569. doi:10.1063/1.1305880
INDIUM (10s,9p,8d,2f) -> [6s,5p,3d,2f]
    21.0   3
* s-type functions
   10    6
      847.7927677400
       72.0410548240
       41.0613165220
       12.4076097130
       11.6403169410
        6.3695642727
        1.7063236353
     7866.6967936e-4
     1696.5196873e-4
     6207.4858667e-5
  0.0001243205247100  0.0000000000000000  0.0000000000000000  0.0000000000000000  0.0000000000000000  0.0000000000000000
  0.0023600367607000  0.0000000000000000  0.0000000000000000  0.0000000000000000  0.0000000000000000  0.0000000000000000
 -0.0085588299453000  0.0000000000000000  0.0000000000000000  0.0000000000000000  0.0000000000000000  0.0000000000000000
  0.6295203248900000  0.0000000000000000  0.0000000000000000  0.0000000000000000  0.0000000000000000  0.0000000000000000
  0.0000000000000000  1.5543429200000000  0.0000000000000000  0.0000000000000000  0.0000000000000000  0.0000000000000000
  0.0000000000000000  0.6749248836100000  0.0000000000000000  0.0000000000000000  0.0000000000000000  0.0000000000000000
  0.0000000000000000  0.0000000000000000  1.0000000000000000  0.0000000000000000  0.0000000000000000  0.0000000000000000
  0.0000000000000000  0.0000000000000000  0.0000000000000000  1.0000000000000000  0.0000000000000000  0.0000000000000000
  0.0000000000000000  0.0000000000000000  0.0000000000000000  0.0000000000000000  1.0000000000000000  0.0000000000000000
  0.0000000000000000  0.0000000000000000  0.0000000000000000  0.0000000000000000  0.0000000000000000  1.0000000000000000
* p-type functions
    9    5
      268.2813668500
       14.7815537820
        8.8041476194
        2.3717277227
        1.1927065422
     5835.2812041e-4
        0.2328096831
     8867.4065208e-5
     3359.8828267e-5
  0.0001154219363600  0.0000000000000000  0.0000000000000000  0.0000000000000000  0.0000000000000000
  0.0777798302920000  0.0000000000000000  0.0000000000000000  0.0000000000000000  0.0000000000000000
 -0.2833238947200000  0.0000000000000000  0.0000000000000000  0.0000000000000000  0.0000000000000000
  0.0000000000000000  0.4789611174400000  0.0000000000000000  0.0000000000000000  0.0000000000000000
  0.0000000000000000  0.4829381996100000  0.0000000000000000  0.0000000000000000  0.0000000000000000
  0.0000000000000000  0.1684388372800000  0.0000000000000000  0.0000000000000000  0.0000000000000000
  0.0000000000000000  0.0000000000000000  1.0000000000000000  0.0000000000000000  0.0000000000000000
  0.0000000000000000  0.0000000000000000  0.0000000000000000  1.0000000000000000  0.0000000000000000
  0.0000000000000000  0.0000000000000000  0.0000000000000000  0.0000000000000000  1.0000000000000000
* d-type functions
    8    3
       94.2825750630
       19.7164311020
       19.6001068240
        3.5643186737
        1.7017801400
     7645.6615531e-4
     3182.6765584e-4
        0.1000000000
  0.0004365272969600  0.0000000000000000  0.0000000000000000
  0.6391875308800000  0.0000000000000000  0.0000000000000000
 -0.6466311557700000  0.0000000000000000  0.0000000000000000
  0.2118757961400000  0.0000000000000000  0.0000000000000000
  0.4212932174100000  0.0000000000000000  0.0000000000000000
  0.3841812770700000  0.0000000000000000  0.0000000000000000
  0.0000000000000000  1.0000000000000000  0.0000000000000000
  0.0000000000000000  0.0000000000000000  1.0000000000000000
* f-type functions
    2    2
        0.2641599100
        0.9000000000
  1.0000000000000000  0.0000000000000000
  0.0000000000000000  1.0000000000000000
PP, In, 28, 3 ;
  2 ;
 2,    12.53905600,   -13.72807800 ;
 2,    12.55256100,   -18.20686600 ;
  4 ;
 2,    15.39282200,   281.12235000 ;
 2,     8.05586400,    61.90147000 ;
 2,    12.53905600,    13.72807800 ;
 2,    12.55256100,    18.20686600 ;
  6 ;
 2,    13.92867200,    67.46215400 ;
 2,    13.34723400,   134.94925000 ;
 2,     7.61413200,    14.74614000 ;
 2,     7.31836500,    29.63926200 ;
 2,    12.53905600,    13.72807800 ;
 2,    12.55256100,    18.20686600 ;
  6 ;
 2,    14.03471500,    35.49325400 ;
 2,    14.51161600,    53.17877300 ;
 2,     5.55055000,     9.17728100 ;
 2,     5.05941500,    12.39241000 ;
 2,    12.53905600,    13.72807800 ;
 2,    12.55256100,    18.20686600 ;
Spectral Representation Operator
End of Spectral Representation Operator

/Sn.def2-TZVP.Metz.10s9p8d2f.6s5p3d2f.ECP.22el.
B. Metz, H. Stoll, M. Dolg. J. Chem. Phys. 113 (2000) 2563-2569. doi:10.1063/1.1305880
TIN (10s,9p,8d,2f) -> [6s,5p,3d,2f]
    22.0   3
* s-type functions
   10    6
     1577.0715931000
      235.2660107800
       38.2063306450
       13.0970317650
       11.6814927590
        5.9647604361
        1.8891070740
        0.8851408063
     2050.0105152e-4
     7674.8551032e-5
  0.0001704276771300  0.0000000000000000  0.0000000000000000  0.0000000000000000  0.0000000000000000  0.0000000000000000
  0.0008146705727200  0.0000000000000000  0.0000000000000000  0.0000000000000000  0.0000000000000000  0.0000000000000000
 -0.0039057904293000  0.0000000000000000  0.0000000000000000  0.0000000000000000  0.0000000000000000  0.0000000000000000
  0.5324592234300000  0.0000000000000000  0.0000000000000000  0.0000000000000000  0.0000000000000000  0.0000000000000000
  0.0000000000000000  1.5435287275000000  0.0000000000000000  0.0000000000000000  0.0000000000000000  0.0000000000000000
  0.0000000000000000  0.7642151004100000  0.0000000000000000  0.0000000000000000  0.0000000000000000  0.0000000000000000
  0.0000000000000000  0.0000000000000000  1.0000000000000000  0.0000000000000000  0.0000000000000000  0.0000000000000000
  0.0000000000000000  0.0000000000000000  0.0000000000000000  1.0000000000000000  0.0000000000000000  0.0000000000000000
  0.0000000000000000  0.0000000000000000  0.0000000000000000  0.0000000000000000  1.0000000000000000  0.0000000000000000
  0.0000000000000000  0.0000000000000000  0.0000000000000000  0.0000000000000000  0.0000000000000000  1.0000000000000000
* p-type functions
    9    5
      221.5576749600
       21.0840214330
        8.7600138521
        2.5912909722
        1.3426801157
     6773.2735829e-4
     2941.8756752e-4
     1186.3762052e-4
     4621.5750632e-5
  0.0003112517798300  0.0000000000000000  0.0000000000000000  0.0000000000000000  0.0000000000000000
  0.0311080970160000  0.0000000000000000  0.0000000000000000  0.0000000000000000  0.0000000000000000
 -0.2757156091800000  0.0000000000000000  0.0000000000000000  0.0000000000000000  0.0000000000000000
  0.0000000000000000  0.4591232866600000  0.0000000000000000  0.0000000000000000  0.0000000000000000
  0.0000000000000000  0.4968286721700000  0.0000000000000000  0.0000000000000000  0.0000000000000000
  0.0000000000000000  0.1896237782100000  0.0000000000000000  0.0000000000000000  0.0000000000000000
  0.0000000000000000  0.0000000000000000  1.0000000000000000  0.0000000000000000  0.0000000000000000
  0.0000000000000000  0.0000000000000000  0.0000000000000000  1.0000000000000000  0.0000000000000000
  0.0000000000000000  0.0000000000000000  0.0000000000000000  0.0000000000000000  1.0000000000000000
* d-type functions
    8    3
      108.3321015400
       23.7039366300
       22.3398439060
        4.0874834028
        1.9737354146
     9015.8257692e-4
     3823.7153649e-4
        0.1200000000
  0.0004656185327700  0.0000000000000000  0.0000000000000000
  0.0540631630670000  0.0000000000000000  0.0000000000000000
 -0.0589287688770000  0.0000000000000000  0.0000000000000000
  0.1958850089600000  0.0000000000000000  0.0000000000000000
  0.4230179918500000  0.0000000000000000  0.0000000000000000
  0.3925271617600000  0.0000000000000000  0.0000000000000000
  0.0000000000000000  1.0000000000000000  0.0000000000000000
  0.0000000000000000  0.0000000000000000  1.0000000000000000
* f-type functions
    2    2
        0.2939284850
        1.0000000000
  1.0000000000000000  0.0000000000000000
  0.0000000000000000  1.0000000000000000
PP, Sn, 28, 3 ;
  2 ;
 2,    12.28234800,   -12.57633300 ;
 2,    12.27215000,   -16.59594400 ;
  4 ;
 2,    17.42041400,   279.98868200 ;
 2,     7.63115500,    62.37781000 ;
 2,    12.28234800,    12.57633300 ;
 2,    12.27215000,    16.59594400 ;
  6 ;
 2,    16.13102400,    66.16252300 ;
 2,    15.62807700,   132.17439600 ;
 2,     7.32560800,    16.33941700 ;
 2,     6.94251900,    32.48895900 ;
 2,    12.28234800,    12.57633300 ;
 2,    12.27215000,    16.59594400 ;
  6 ;
 2,    15.51497600,    36.38744100 ;
 2,    15.18816000,    54.50784100 ;
 2,     5.45602400,     8.69682300 ;
 2,     5.36310500,    12.84020800 ;
 2,    12.28234800,    12.57633300 ;
 2,    12.27215000,    16.59594400 ;
Spectral Representation Operator
End of Spectral Representation Operator

/Sb.def2-TZVP.Metz.10s9p8d2f.6s5p3d2f.ECP.23el.
B. Metz, H. Stoll, M. Dolg. J. Chem. Phys. 113 (2000) 2563-2569. doi:10.1063/1.1305880
ANTIMONY (10s,9p,8d,2f) -> [6s,5p,3d,2f]
    23.0   3
* s-type functions
   10    6
     1612.4199933000
      238.8445209700
       23.9981188090
       15.1931242130
       11.7364097330
        6.5259774794
        2.0247451872
     9711.3418587e-4
     2425.4333998e-4
     9220.6608177e-5
  0.0002854038078300  0.0000000000000000  0.0000000000000000  0.0000000000000000  0.0000000000000000  0.0000000000000000
  0.0013393778746000  0.0000000000000000  0.0000000000000000  0.0000000000000000  0.0000000000000000  0.0000000000000000
 -0.0493881545740000  0.0000000000000000  0.0000000000000000  0.0000000000000000  0.0000000000000000  0.0000000000000000
  0.4339222725400000  0.0000000000000000  0.0000000000000000  0.0000000000000000  0.0000000000000000  0.0000000000000000
  0.0000000000000000  0.9212551996500000  0.0000000000000000  0.0000000000000000  0.0000000000000000  0.0000000000000000
  0.0000000000000000  0.7923528022600000  0.0000000000000000  0.0000000000000000  0.0000000000000000  0.0000000000000000
  0.0000000000000000  0.0000000000000000  1.0000000000000000  0.0000000000000000  0.0000000000000000  0.0000000000000000
  0.0000000000000000  0.0000000000000000  0.0000000000000000  1.0000000000000000  0.0000000000000000  0.0000000000000000
  0.0000000000000000  0.0000000000000000  0.0000000000000000  0.0000000000000000  1.0000000000000000  0.0000000000000000
  0.0000000000000000  0.0000000000000000  0.0000000000000000  0.0000000000000000  0.0000000000000000  1.0000000000000000
* p-type functions
    9    5
      215.6839335400
       16.3744790880
        9.7216283345
        2.7982643154
        1.4711045033
     7516.5385301e-4
     3316.8699849e-4
     1393.1606366e-4
     5639.9307526e-5
  0.0002605182322100  0.0000000000000000  0.0000000000000000  0.0000000000000000  0.0000000000000000
  0.0737280001950000  0.0000000000000000  0.0000000000000000  0.0000000000000000  0.0000000000000000
 -0.2723002812800000  0.0000000000000000  0.0000000000000000  0.0000000000000000  0.0000000000000000
  0.0000000000000000  0.4647269237400000  0.0000000000000000  0.0000000000000000  0.0000000000000000
  0.0000000000000000  0.5036424207500000  0.0000000000000000  0.0000000000000000  0.0000000000000000
  0.0000000000000000  0.1870666629400000  0.0000000000000000  0.0000000000000000  0.0000000000000000
  0.0000000000000000  0.0000000000000000  1.0000000000000000  0.0000000000000000  0.0000000000000000
  0.0000000000000000  0.0000000000000000  0.0000000000000000  1.0000000000000000  0.0000000000000000
  0.0000000000000000  0.0000000000000000  0.0000000000000000  0.0000000000000000  1.0000000000000000
* d-type functions
    8    3
      115.9031225300
       30.4742337200
       18.2284182390
        4.3291456646
        2.1294818496
     9968.2636692e-4
     4334.7239863e-4
        0.1400000000
  0.0005314091505100  0.0000000000000000  0.0000000000000000
  0.0059411139166000  0.0000000000000000  0.0000000000000000
 -0.0105637069470000  0.0000000000000000  0.0000000000000000
  0.2034817734100000  0.0000000000000000  0.0000000000000000
  0.4274837892800000  0.0000000000000000  0.0000000000000000
  0.3853956080900000  0.0000000000000000  0.0000000000000000
  0.0000000000000000  1.0000000000000000  0.0000000000000000
  0.0000000000000000  0.0000000000000000  1.0000000000000000
* f-type functions
    2    2
        0.3236970600
        1.1000000000
  1.0000000000000000  0.0000000000000000
  0.0000000000000000  1.0000000000000000
PP, Sb, 28, 3 ;
  2 ;
 2,    14.44497800,   -15.36680100 ;
 2,    14.44929500,   -20.29613800 ;
  4 ;
 2,    16.33086500,   281.07158100 ;
 2,     8.55654200,    61.71660400 ;
 2,    14.44497800,    15.36680100 ;
 2,    14.44929500,    20.29613800 ;
  6 ;
 2,    14.47033700,    67.45738000 ;
 2,    13.81619400,   134.93350300 ;
 2,     8.42492400,    14.71634400 ;
 2,     8.09272800,    29.51851200 ;
 2,    14.44497800,    15.36680100 ;
 2,    14.44929500,    20.29613800 ;
  6 ;
 2,    14.88633100,    35.44781500 ;
 2,    15.14631900,    53.14346600 ;
 2,     5.90826700,     9.17922300 ;
 2,     5.59432200,    13.24025300 ;
 2,    14.44497800,    15.36680100 ;
 2,    14.44929500,    20.29613800 ;
Spectral Representation Operator
End of Spectral Representation Operator

/Te.def2-TZVP.Peterson.11s9p8d2f.6s5p3d2f.ECP.24el.
K.A. Peterson, D. Figgen, E. Goll, H. Stoll, M. Dolg. J. Chem. Phys. 119 (2003) 11113-11123. doi:10.1063/1.1622924
TELLURIUM (11s,9p,8d,2f) -> [6s,5p,3d,2f]
    24.0   3
* s-type functions
   11    6
     6213.2001650000
      920.8964001700
      199.2804270800
       24.7742330980
       14.8381991690
       12.2787619540
        6.3807845532
        2.2228405205
        1.0776043442
     2813.6649025e-4
     1078.1573341e-4
  0.0001739207328000  0.0000000000000000  0.0000000000000000  0.0000000000000000  0.0000000000000000  0.0000000000000000
  0.0011933589842000  0.0000000000000000  0.0000000000000000  0.0000000000000000  0.0000000000000000  0.0000000000000000
  0.0036256556777000  0.0000000000000000  0.0000000000000000  0.0000000000000000  0.0000000000000000  0.0000000000000000
 -0.0597910330120000  0.0000000000000000  0.0000000000000000  0.0000000000000000  0.0000000000000000  0.0000000000000000
  0.9594320326300000  0.0000000000000000  0.0000000000000000  0.0000000000000000  0.0000000000000000  0.0000000000000000
  0.0000000000000000  0.7594242993600000  0.0000000000000000  0.0000000000000000  0.0000000000000000  0.0000000000000000
  0.0000000000000000  0.3533168954200000  0.0000000000000000  0.0000000000000000  0.0000000000000000  0.0000000000000000
  0.0000000000000000  0.0000000000000000  1.0000000000000000  0.0000000000000000  0.0000000000000000  0.0000000000000000
  0.0000000000000000  0.0000000000000000  0.0000000000000000  1.0000000000000000  0.0000000000000000  0.0000000000000000
  0.0000000000000000  0.0000000000000000  0.0000000000000000  0.0000000000000000  1.0000000000000000  0.0000000000000000
  0.0000000000000000  0.0000000000000000  0.0000000000000000  0.0000000000000000  0.0000000000000000  1.0000000000000000
* p-type functions
    9    5
      204.2940085200
       18.2087593580
        9.9211024302
        3.1441528685
        1.7220884031
     8909.8945714e-4
     3980.4719568e-4
     1653.8785242e-4
     6508.2695586e-5
  0.0004060540675100  0.0000000000000000  0.0000000000000000  0.0000000000000000  0.0000000000000000
  0.0602554516130000  0.0000000000000000  0.0000000000000000  0.0000000000000000  0.0000000000000000
 -0.2749167127700000  0.0000000000000000  0.0000000000000000  0.0000000000000000  0.0000000000000000
  0.0000000000000000  0.4315484997400000  0.0000000000000000  0.0000000000000000  0.0000000000000000
  0.0000000000000000  0.5540307911000000  0.0000000000000000  0.0000000000000000  0.0000000000000000
  0.0000000000000000  0.2408731122700000  0.0000000000000000  0.0000000000000000  0.0000000000000000
  0.0000000000000000  0.0000000000000000  1.0000000000000000  0.0000000000000000  0.0000000000000000
  0.0000000000000000  0.0000000000000000  0.0000000000000000  1.0000000000000000  0.0000000000000000
  0.0000000000000000  0.0000000000000000  0.0000000000000000  0.0000000000000000  1.0000000000000000
* d-type functions
    8    3
      121.5105524900
       32.9687943960
       19.2498624510
        4.7198407254
        2.3428061416
        1.1135379412
        0.4920006151
        0.1600000000
  0.0006349062902400  0.0000000000000000  0.0000000000000000
  0.0061811936324000  0.0000000000000000  0.0000000000000000
 -0.0088929825218000  0.0000000000000000  0.0000000000000000
  0.2015988476400000  0.0000000000000000  0.0000000000000000
  0.4297604901300000  0.0000000000000000  0.0000000000000000
  0.3824712675100000  0.0000000000000000  0.0000000000000000
  0.0000000000000000  1.0000000000000000  0.0000000000000000
  0.0000000000000000  0.0000000000000000  1.0000000000000000
* f-type functions
    2    2
        0.3825575700
        1.8500000000
  1.0000000000000000  0.0000000000000000
  0.0000000000000000  1.0000000000000000
PP, Te, 28, 3 ;
  2 ;
 2,    15.20616800,   -15.74545000 ;
 2,    15.20170200,   -20.74244800 ;
  4 ;
 2,    16.81447300,   281.04584300 ;
 2,     8.79352600,    61.62065600 ;
 2,    15.20616800,    15.74545000 ;
 2,    15.20170200,    20.74244800 ;
  6 ;
 2,    14.87780100,    67.44946400 ;
 2,    14.26973100,   134.90430400 ;
 2,     8.72443500,    14.68954700 ;
 2,     8.29151500,    29.41506300 ;
 2,    15.20616800,    15.74545000 ;
 2,    15.20170200,    20.74244800 ;
  6 ;
 2,    15.20500800,    35.43205700 ;
 2,    15.22584800,    53.13568700 ;
 2,     6.07176900,     9.06980200 ;
 2,     5.80476000,    13.12230400 ;
 2,    15.20616800,    15.74545000 ;
 2,    15.20170200,    20.74244800 ;
Spectral Representation Operator
End of Spectral Representation Operator

/I.def2-TZVP.Peterson.11s10p8d2f.6s5p3d2f.ECP.25el.
K.A. Peterson, D. Figgen, E. Goll, H. Stoll, M. Dolg. J. Chem. Phys. 119 (2003) 11113-11123. doi:10.1063/1.1622924
IODINE (11s,10p,8d,2f) -> [6s,5p,3d,2f]
    25.0   3
* s-type functions
   11    6
     5899.5791533000
      898.5423876500
      200.3723791200
       31.4180538400
       15.6459878380
       11.8157418570
        6.4614458287
        2.3838067579
        1.1712089662
     3211.5875757e-4
     1238.7919364e-4
  0.0002418826927100  0.0000000000000000  0.0000000000000000  0.0000000000000000  0.0000000000000000  0.0000000000000000
  0.0015474041742000  0.0000000000000000  0.0000000000000000  0.0000000000000000  0.0000000000000000  0.0000000000000000
  0.0042836684457000  0.0000000000000000  0.0000000000000000  0.0000000000000000  0.0000000000000000  0.0000000000000000
 -0.0394179362750000  0.0000000000000000  0.0000000000000000  0.0000000000000000  0.0000000000000000  0.0000000000000000
  0.9608669199200000  0.0000000000000000  0.0000000000000000  0.0000000000000000  0.0000000000000000  0.0000000000000000
  0.0000000000000000  0.7596152409100000  0.0000000000000000  0.0000000000000000  0.0000000000000000  0.0000000000000000
  0.0000000000000000  0.4249550183500000  0.0000000000000000  0.0000000000000000  0.0000000000000000  0.0000000000000000
  0.0000000000000000  0.0000000000000000  1.0000000000000000  0.0000000000000000  0.0000000000000000  0.0000000000000000
  0.0000000000000000  0.0000000000000000  0.0000000000000000  1.0000000000000000  0.0000000000000000  0.0000000000000000
  0.0000000000000000  0.0000000000000000  0.0000000000000000  0.0000000000000000  1.0000000000000000  0.0000000000000000
  0.0000000000000000  0.0000000000000000  0.0000000000000000  0.0000000000000000  0.0000000000000000  1.0000000000000000
* p-type functions
   10    5
      197.3003054700
       20.0614113490
        9.7631460485
       12.9843169040
        3.6199503008
        2.0232273090
        1.0367490559
        0.4593781600
     1911.6532928e-4
     7487.8813023e-5
  0.0007395122690500  0.0000000000000000  0.0000000000000000  0.0000000000000000  0.0000000000000000
  0.0661684500080000  0.0000000000000000  0.0000000000000000  0.0000000000000000  0.0000000000000000
 -0.2855466234800000  0.0000000000000000  0.0000000000000000  0.0000000000000000  0.0000000000000000
  0.0000000000000000 -0.0490961861640000  0.0000000000000000  0.0000000000000000  0.0000000000000000
  0.0000000000000000  0.3891443248200000  0.0000000000000000  0.0000000000000000  0.0000000000000000
  0.0000000000000000  0.6561081726200000  0.0000000000000000  0.0000000000000000  0.0000000000000000
  0.0000000000000000  0.3180355164700000  0.0000000000000000  0.0000000000000000  0.0000000000000000
  0.0000000000000000  0.0000000000000000  1.0000000000000000  0.0000000000000000  0.0000000000000000
  0.0000000000000000  0.0000000000000000  0.0000000000000000  1.0000000000000000  0.0000000000000000
  0.0000000000000000  0.0000000000000000  0.0000000000000000  0.0000000000000000  1.0000000000000000
* d-type functions
    8    3
      119.1267174500
       33.4042401340
       17.8059182030
        4.8990510353
        2.4516753106
        1.1820693432
     5292.3110068e-4
        0.1700000000
  0.0008259603957300  0.0000000000000000  0.0000000000000000
  0.0068377675770000  0.0000000000000000  0.0000000000000000
 -0.0103081589970000  0.0000000000000000  0.0000000000000000
  0.2267045765800000  0.0000000000000000  0.0000000000000000
  0.4418011393700000  0.0000000000000000  0.0000000000000000
  0.3677547222500000  0.0000000000000000  0.0000000000000000
  0.0000000000000000  1.0000000000000000  0.0000000000000000
  0.0000000000000000  0.0000000000000000  1.0000000000000000
* f-type functions
    2    2
        0.4414180800
        2.1800000000
  1.0000000000000000  0.0000000000000000
  0.0000000000000000  1.0000000000000000
PP, I, 28, 3 ;
  4 ;
 2,    19.45860900,   -21.84204000 ;
 2,    19.34926000,   -28.46819100 ;
 2,     4.82376700,    -0.24371300 ;
 2,     4.88431500,    -0.32080400 ;
  7 ;
 2,    40.01583500,    49.99429300 ;
 2,    17.42974700,   281.02531700 ;
 2,     9.00548400,    61.57332600 ;
 2,    19.45860900,    21.84204000 ;
 2,    19.34926000,    28.46819100 ;
 2,     4.82376700,     0.24371300 ;
 2,     4.88431500,     0.32080400 ;
  8 ;
 2,    15.35546600,    67.44284100 ;
 2,    14.97183300,   134.88113700 ;
 2,     8.96016400,    14.67505100 ;
 2,     8.25909600,    29.37566600 ;
 2,    19.45860900,    21.84204000 ;
 2,    19.34926000,    28.46819100 ;
 2,     4.82376700,     0.24371300 ;
 2,     4.88431500,     0.32080400 ;
 10 ;
 2,    15.06890800,    35.43952900 ;
 2,    14.55532200,    53.17605700 ;
 2,     6.71864700,     9.06719500 ;
 2,     6.45639300,    13.20693700 ;
 2,     1.19177900,     0.08933500 ;
 2,     1.29115700,     0.05238000 ;
 2,    19.45860900,    21.84204000 ;
 2,    19.34926000,    28.46819100 ;
 2,     4.82376700,     0.24371300 ;
 2,     4.88431500,     0.32080400 ;
Spectral Representation Operator
End of Spectral Representation Operator

/Xe.def2-TZVP.Peterson.11s10p8d2f.6s5p3d2f.ECP.26el.
K.A. Peterson, D. Figgen, E. Goll, H. Stoll, M. Dolg. J. Chem. Phys. 119 (2003) 11113-11123. doi:10.1063/1.1622924
XENON (11s,10p,8d,2f) -> [6s,5p,3d,2f]
    26.0   3
* s-type functions
   11    6
     6420.2481656000
      983.5453066400
      219.4388136400
       23.0125878070
       18.0483244900
       11.7525501630
        6.2390917199
        2.6257211320
        1.2905042943
        0.3620418506
     1406.9888091e-4
  0.0002509217388600  0.0000000000000000  0.0000000000000000  0.0000000000000000  0.0000000000000000  0.0000000000000000
  0.0016251948178000  0.0000000000000000  0.0000000000000000  0.0000000000000000  0.0000000000000000  0.0000000000000000
  0.0046037106451000  0.0000000000000000  0.0000000000000000  0.0000000000000000  0.0000000000000000  0.0000000000000000
 -0.1469870718200000  0.0000000000000000  0.0000000000000000  0.0000000000000000  0.0000000000000000  0.0000000000000000
  0.5752487034800000  0.0000000000000000  0.0000000000000000  0.0000000000000000  0.0000000000000000  0.0000000000000000
  0.0000000000000000  0.6603842015600000  0.0000000000000000  0.0000000000000000  0.0000000000000000  0.0000000000000000
  0.0000000000000000  0.3847052472100000  0.0000000000000000  0.0000000000000000  0.0000000000000000  0.0000000000000000
  0.0000000000000000  0.0000000000000000  1.0000000000000000  0.0000000000000000  0.0000000000000000  0.0000000000000000
  0.0000000000000000  0.0000000000000000  0.0000000000000000  1.0000000000000000  0.0000000000000000  0.0000000000000000
  0.0000000000000000  0.0000000000000000  0.0000000000000000  0.0000000000000000  1.0000000000000000  0.0000000000000000
  0.0000000000000000  0.0000000000000000  0.0000000000000000  0.0000000000000000  0.0000000000000000  1.0000000000000000
* p-type functions
   10    5
      193.8143254500
       21.7252280860
        9.8891605641
       13.9606838260
        4.0928947097
        2.2546815460
        1.1546596184
     5232.1923128e-4
        0.2194556980
     8615.8996836e-5
  0.0009539480249700  0.0000000000000000  0.0000000000000000  0.0000000000000000  0.0000000000000000
  0.0573933533320000  0.0000000000000000  0.0000000000000000  0.0000000000000000  0.0000000000000000
 -0.2797426664000000  0.0000000000000000  0.0000000000000000  0.0000000000000000  0.0000000000000000
  0.0000000000000000 -0.0509501578070000  0.0000000000000000  0.0000000000000000  0.0000000000000000
  0.0000000000000000  0.3666921180000000  0.0000000000000000  0.0000000000000000  0.0000000000000000
  0.0000000000000000  0.7261945686100000  0.0000000000000000  0.0000000000000000  0.0000000000000000
  0.0000000000000000  0.3555587174000000  0.0000000000000000  0.0000000000000000  0.0000000000000000
  0.0000000000000000  0.0000000000000000  1.0000000000000000  0.0000000000000000  0.0000000000000000
  0.0000000000000000  0.0000000000000000  0.0000000000000000  1.0000000000000000  0.0000000000000000
  0.0000000000000000  0.0000000000000000  0.0000000000000000  0.0000000000000000  1.0000000000000000
* d-type functions
    8    3
      135.6030003800
       38.7270626920
       15.3773280890
        5.2602537686
        2.6590627424
        1.2938205124
     5805.0830139e-4
        0.1800000000
  0.0008187354329000  0.0000000000000000  0.0000000000000000
  0.0060897654151000  0.0000000000000000  0.0000000000000000
 -0.0092782985596000  0.0000000000000000  0.0000000000000000
  0.2289078558900000  0.0000000000000000  0.0000000000000000
  0.4443440705100000  0.0000000000000000  0.0000000000000000
  0.3602948299200000  0.0000000000000000  0.0000000000000000
  0.0000000000000000  1.0000000000000000  0.0000000000000000
  0.0000000000000000  0.0000000000000000  1.0000000000000000
* f-type functions
    2    2
        0.4965279300
        2.5000000000
  1.0000000000000000  0.0000000000000000
  0.0000000000000000  1.0000000000000000
PP, Xe, 28, 3 ;
  4 ;
 2,    20.88155700,   -23.08929500 ;
 2,    20.78344300,   -30.07447500 ;
 2,     5.25338900,    -0.28822700 ;
 2,     5.36118800,    -0.38692400 ;
  7 ;
 2,    40.00518400,    49.99796200 ;
 2,    17.81221400,   281.01330300 ;
 2,     9.30415000,    61.53825500 ;
 2,    20.88155700,    23.08929500 ;
 2,    20.78344300,    30.07447500 ;
 2,     5.25338900,     0.28822700 ;
 2,     5.36118800,     0.38692400 ;
  8 ;
 2,    15.70177200,    67.43914200 ;
 2,    15.25860800,   134.87471100 ;
 2,     9.29218400,    14.66330000 ;
 2,     8.55900300,    29.35473000 ;
 2,    20.88155700,    23.08929500 ;
 2,    20.78344300,    30.07447500 ;
 2,     5.25338900,     0.28822700 ;
 2,     5.36118800,     0.38692400 ;
 10 ;
 2,    15.18560000,    35.43690800 ;
 2,    14.28450000,    53.19577200 ;
 2,     7.12188900,     9.04623200 ;
 2,     6.99196300,    13.22368100 ;
 2,     0.62394600,     0.08485300 ;
 2,     0.64728400,     0.04415500 ;
 2,    20.88155700,    23.08929500 ;
 2,    20.78344300,    30.07447500 ;
 2,     5.25338900,     0.28822700 ;
 2,     5.36118800,     0.38692400 ;
Spectral Representation Operator
End of Spectral Representation Operator

/Cs.def2-TZVP.Leininger.7s6p3d.5s3p3d.ECP.9el.
T. Leininger, A. Nicklass, W. Kuchle, H. Stoll, M. Dolg, A. Bergner. Chem. Phys. Lett. 255 (1996) 274-280. doi:10.1016/0009-2614(96)00382-x
CAESIUM (7s,6p,3d) -> [5s,3p,3d]
     9.0   2
* s-type functions
    7    5
        5.8778113443
        4.3631538286
        1.8048475155
     3748.5237136e-4
     1638.4858778e-4
     2723.0462048e-5
     1199.1533212e-5
  0.1285999498300000  0.0000000000000000  0.0000000000000000  0.0000000000000000  0.0000000000000000
 -0.3463256972500000  0.0000000000000000  0.0000000000000000  0.0000000000000000  0.0000000000000000
  0.6993063705100000  0.0000000000000000  0.0000000000000000  0.0000000000000000  0.0000000000000000
  0.0000000000000000  1.0000000000000000  0.0000000000000000  0.0000000000000000  0.0000000000000000
  0.0000000000000000  0.0000000000000000  1.0000000000000000  0.0000000000000000  0.0000000000000000
  0.0000000000000000  0.0000000000000000  0.0000000000000000  1.0000000000000000  0.0000000000000000
  0.0000000000000000  0.0000000000000000  0.0000000000000000  0.0000000000000000  1.0000000000000000
* p-type functions
    6    3
        4.2751856154
        1.9656663360
     4768.9195212e-4
     2152.9749588e-4
     9145.0850296e-5
     1759.2078473e-5
  0.0457230741740000  0.0000000000000000  0.0000000000000000
 -0.2501996197600000  0.0000000000000000  0.0000000000000000
  0.5566085006600000  0.0000000000000000  0.0000000000000000
  0.5821855340600000  0.0000000000000000  0.0000000000000000
  0.0000000000000000  1.0000000000000000  0.0000000000000000
  0.0000000000000000  0.0000000000000000  1.0000000000000000
* d-type functions
    3    3
     2794.1471548e-4
     6241.9809739e-5
     1598.7870156e-5
  0.1504068003400000  0.0000000000000000  0.0000000000000000
  0.0000000000000000  0.3615091294200000  0.0000000000000000
  0.0000000000000000  0.0000000000000000  1.0000000000000000
PP, Cs, 46, 3 ;
  1 ;
 2,     3.12326900,   -28.88430900 ;
  3 ;
 2,     4.07975000,    84.54773000 ;
 2,     2.41740600,    16.65417300 ;
 2,     3.12326900,    28.88430900 ;
  3 ;
 2,     5.51408000,   157.04905900 ;
 2,     2.16031600,    26.42330700 ;
 2,     3.12326900,    28.88430900 ;
  3 ;
 2,     1.80741000,    13.17275300 ;
 2,     0.85818200,     3.34283300 ;
 2,     3.12326900,    28.88430900 ;
Spectral Representation Operator
End of Spectral Representation Operator

/Ba.def2-TZVP.Kaupp.7s7p5d4f.6s4p3d1f.ECP.10el.
M. Kaupp, P.v.R. Schleyer, H. Stoll, H. Preuss. J. Chem. Phys. 94 (1991) 1360-1366. doi:10.1063/1.459993
BARIUM (7s,7p,5d,4f) -> [6s,4p,3d,1f]
    10.0   3
* s-type functions
    7    6
        6.0000000000
        4.9822082226
        2.1451943914
        0.4148617410
     1921.4757016e-4
     4846.5890337e-5
     2013.8298948e-5
 -0.5658717483800000  0.0000000000000000  0.0000000000000000  0.0000000000000000  0.0000000000000000  0.0000000000000000
  0.9751476853500000  0.0000000000000000  0.0000000000000000  0.0000000000000000  0.0000000000000000  0.0000000000000000
  0.0000000000000000  1.0000000000000000  0.0000000000000000  0.0000000000000000  0.0000000000000000  0.0000000000000000
  0.0000000000000000  0.0000000000000000  1.0000000000000000  0.0000000000000000  0.0000000000000000  0.0000000000000000
  0.0000000000000000  0.0000000000000000  0.0000000000000000  1.0000000000000000  0.0000000000000000  0.0000000000000000
  0.0000000000000000  0.0000000000000000  0.0000000000000000  0.0000000000000000  1.0000000000000000  0.0000000000000000
  0.0000000000000000  0.0000000000000000  0.0000000000000000  0.0000000000000000  0.0000000000000000  1.0000000000000000
* p-type functions
    7    4
        5.5000000000
        4.9017938336
        2.6142685062
     4790.3394983e-4
     1941.5138747e-4
     3491.7622027e-5
     1632.0065666e-5
 -0.4458631299800000  0.0000000000000000  0.0000000000000000  0.0000000000000000
  0.6775547981300000  0.0000000000000000  0.0000000000000000  0.0000000000000000
 -0.4601055495400000  0.0000000000000000  0.0000000000000000  0.0000000000000000
  0.6874960802100000  0.0000000000000000  0.0000000000000000  0.0000000000000000
  0.0000000000000000  1.0000000000000000  0.0000000000000000  0.0000000000000000
  0.0000000000000000  0.0000000000000000  1.0000000000000000  0.0000000000000000
  0.0000000000000000  0.0000000000000000  0.0000000000000000  1.0000000000000000
* d-type functions
    5    3
        0.9663150000
        0.8938280000
        0.2731950000
        0.1038910000
        0.0355780000
 -0.9089380000000000  0.0000000000000000  0.0000000000000000
  0.9472400000000000  0.0000000000000000  0.0000000000000000
  0.3220570000000000  0.0000000000000000  0.0000000000000000
  0.0000000000000000  1.0000000000000000  0.0000000000000000
  0.0000000000000000  0.0000000000000000  1.0000000000000000
* f-type functions
    4    1
       10.0000000000
        3.2000000000
        1.0000000000
        0.3200000000
  0.0730000000000000
  0.2100000000000000
  0.3500000000000000
  0.3600000000000000
PP, Ba, 46, 3 ;
  1 ;
 2,     3.58946500,   -33.47317400 ;
  3 ;
 2,     9.52698600,   427.84581600 ;
 2,     4.48751000,   204.41753000 ;
 2,     3.58946500,    33.47317400 ;
  3 ;
 2,     8.31593000,   293.60586400 ;
 2,     4.29221700,   294.19331600 ;
 2,     3.58946500,    33.47317400 ;
  3 ;
 2,     5.91610800,   112.55040200 ;
 2,     2.87484200,   181.78262100 ;
 2,     3.58946500,    33.47317400 ;
Spectral Representation Operator
End of Spectral Representation Operator

/La.def2-TZVP.Dolg.7s7p5d1f.6s4p3d1f.ECP.11el.
M. Dolg, H. Stoll, H. Preuss. Theor. Chim. Acta 85 (1993) 441-450. doi:10.1007/bf01112983
LANTHANUM (7s,7p,5d,1f) -> [6s,4p,3d,1f]
    11.0   3
* s-type functions
    7    6
        5.0873990000
        4.2709780000
        2.1823656045
     4896.6533785e-4
     2330.1675348e-4
     5571.9523051e-5
     2285.4708808e-5
 -0.4417495253400000  0.0000000000000000  0.0000000000000000  0.0000000000000000  0.0000000000000000  0.0000000000000000
  0.8581246684300000  0.0000000000000000  0.0000000000000000  0.0000000000000000  0.0000000000000000  0.0000000000000000
  0.0000000000000000  1.0000000000000000  0.0000000000000000  0.0000000000000000  0.0000000000000000  0.0000000000000000
  0.0000000000000000  0.0000000000000000  1.0000000000000000  0.0000000000000000  0.0000000000000000  0.0000000000000000
  0.0000000000000000  0.0000000000000000  0.0000000000000000  1.0000000000000000  0.0000000000000000  0.0000000000000000
  0.0000000000000000  0.0000000000000000  0.0000000000000000  0.0000000000000000  1.0000000000000000  0.0000000000000000
  0.0000000000000000  0.0000000000000000  0.0000000000000000  0.0000000000000000  0.0000000000000000  1.0000000000000000
* p-type functions
    7    4
        6.0000000000
        3.6808191615
        2.3265462081
     6434.2629633e-4
     3358.4281962e-4
     1651.9051916e-4
        0.0354000000
 -0.0113979609240000  0.0000000000000000  0.0000000000000000  0.0000000000000000
  0.1467503855000000  0.0000000000000000  0.0000000000000000  0.0000000000000000
 -0.3558181916700000  0.0000000000000000  0.0000000000000000  0.0000000000000000
  0.4583495522900000  0.0000000000000000  0.0000000000000000  0.0000000000000000
  0.0000000000000000  1.0000000000000000  0.0000000000000000  0.0000000000000000
  0.0000000000000000  0.0000000000000000  1.0000000000000000  0.0000000000000000
  0.0000000000000000  0.0000000000000000  0.0000000000000000  1.0000000000000000
* d-type functions
    5    3
        1.2675288018
     8939.5340284e-4
     3309.5767339e-4
     1346.1377501e-4
     5144.1629839e-5
 -0.1756927403500000  0.0000000000000000  0.0000000000000000
  0.2513992293300000  0.0000000000000000  0.0000000000000000
  0.4460326705300000  0.0000000000000000  0.0000000000000000
  0.0000000000000000  1.0000000000000000  0.0000000000000000
  0.0000000000000000  0.0000000000000000  1.0000000000000000
* f-type functions
    1    1
        0.2568300000
  1.0000000000000000
PP, La, 46, 3 ;
  1 ;
 2,     4.02860000,   -36.01001600 ;
  3 ;
 2,     3.30990000,    91.93217700 ;
 2,     1.65500000,    -3.78876400 ;
 2,     4.02860000,    36.01001600 ;
  3 ;
 2,     2.83680000,    63.75948600 ;
 2,     1.41840000,    -0.64795800 ;
 2,     4.02860000,    36.01001600 ;
  3 ;
 2,     2.02130000,    36.11617300 ;
 2,     1.01070000,     0.21911400 ;
 2,     4.02860000,    36.01001600 ;
Spectral Representation Operator
End of Spectral Representation Operator

/Ce.def2-TZVP.Dolg.14s14p10d8f1g.10s7p5d4f1g.ECP.30el.
M. Dolg, H. Stoll, H. Preuss. J. Chem. Phys. 90 (1989) 1730-1734. doi:10.1063/1.456066
CERIUM (14s,14p,10d,8f,1g) -> [10s,7p,5d,4f,1g]
    30.0   4
* s-type functions
   14   10
    66920.6810000000
     7142.4190000000
     1149.2279000000
      626.0474000000
      137.2813000000
       36.6434000000
       25.9742000000
       11.8859000000
        3.0284000000
        1.5664000000
        0.5937000000
        0.2630000000
        0.0490000000
        0.0207000000
  0.0000050000000000  0.0000000000000000  0.0000000000000000  0.0000000000000000  0.0000000000000000  0.0000000000000000  0.0000000000000000  0.0000000000000000  0.0000000000000000  0.0000000000000000
  0.0000620000000000  0.0000000000000000  0.0000000000000000  0.0000000000000000  0.0000000000000000  0.0000000000000000  0.0000000000000000  0.0000000000000000  0.0000000000000000  0.0000000000000000
  0.0004080000000000  0.0000000000000000  0.0000000000000000  0.0000000000000000  0.0000000000000000  0.0000000000000000  0.0000000000000000  0.0000000000000000  0.0000000000000000  0.0000000000000000
  0.0000800000000000  0.0000000000000000  0.0000000000000000  0.0000000000000000  0.0000000000000000  0.0000000000000000  0.0000000000000000  0.0000000000000000  0.0000000000000000  0.0000000000000000
  0.0035590000000000  0.0000000000000000  0.0000000000000000  0.0000000000000000  0.0000000000000000  0.0000000000000000  0.0000000000000000  0.0000000000000000  0.0000000000000000  0.0000000000000000
  0.0000000000000000  1.0000000000000000  0.0000000000000000  0.0000000000000000  0.0000000000000000  0.0000000000000000  0.0000000000000000  0.0000000000000000  0.0000000000000000  0.0000000000000000
  0.0000000000000000  0.0000000000000000  1.0000000000000000  0.0000000000000000  0.0000000000000000  0.0000000000000000  0.0000000000000000  0.0000000000000000  0.0000000000000000  0.0000000000000000
  0.0000000000000000  0.0000000000000000  0.0000000000000000  1.0000000000000000  0.0000000000000000  0.0000000000000000  0.0000000000000000  0.0000000000000000  0.0000000000000000  0.0000000000000000
  0.0000000000000000  0.0000000000000000  0.0000000000000000  0.0000000000000000  1.0000000000000000  0.0000000000000000  0.0000000000000000  0.0000000000000000  0.0000000000000000  0.0000000000000000
  0.0000000000000000  0.0000000000000000  0.0000000000000000  0.0000000000000000  0.0000000000000000  1.0000000000000000  0.0000000000000000  0.0000000000000000  0.0000000000000000  0.0000000000000000
  0.0000000000000000  0.0000000000000000  0.0000000000000000  0.0000000000000000  0.0000000000000000  0.0000000000000000  1.0000000000000000  0.0000000000000000  0.0000000000000000  0.0000000000000000
  0.0000000000000000  0.0000000000000000  0.0000000000000000  0.0000000000000000  0.0000000000000000  0.0000000000000000  0.0000000000000000  1.0000000000000000  0.0000000000000000  0.0000000000000000
  0.0000000000000000  0.0000000000000000  0.0000000000000000  0.0000000000000000  0.0000000000000000  0.0000000000000000  0.0000000000000000  0.0000000000000000  1.0000000000000000  0.0000000000000000
  0.0000000000000000  0.0000000000000000  0.0000000000000000  0.0000000000000000  0.0000000000000000  0.0000000000000000  0.0000000000000000  0.0000000000000000  0.0000000000000000  1.0000000000000000
* p-type functions
   14    7
     1540.6142012000
      327.0362050100
      109.6035015400
       21.5388437560
       13.1938727080
        3.0269443306
        6.4369463859
        3.8798398182
        1.9048218166
        1.3440027231
     7517.0989085e-4
     3358.2028579e-4
     1367.9455578e-4
     3489.8392874e-5
 -0.0000269571836460  0.0000000000000000  0.0000000000000000  0.0000000000000000  0.0000000000000000  0.0000000000000000  0.0000000000000000
 -0.0002847225433400  0.0000000000000000  0.0000000000000000  0.0000000000000000  0.0000000000000000  0.0000000000000000  0.0000000000000000
 -0.0003234479515900  0.0000000000000000  0.0000000000000000  0.0000000000000000  0.0000000000000000  0.0000000000000000  0.0000000000000000
 -0.0706803130250000  0.0000000000000000  0.0000000000000000  0.0000000000000000  0.0000000000000000  0.0000000000000000  0.0000000000000000
  0.2480403900000000  0.0000000000000000  0.0000000000000000  0.0000000000000000  0.0000000000000000  0.0000000000000000  0.0000000000000000
 -0.2585942500000000  0.0000000000000000  0.0000000000000000  0.0000000000000000  0.0000000000000000  0.0000000000000000  0.0000000000000000
  0.0000000000000000 -0.1080950100000000  0.0000000000000000  0.0000000000000000  0.0000000000000000  0.0000000000000000  0.0000000000000000
  0.0000000000000000 -0.2380331899900000  0.0000000000000000  0.0000000000000000  0.0000000000000000  0.0000000000000000  0.0000000000000000
  0.0000000000000000 -0.1973602900000000  0.0000000000000000  0.0000000000000000  0.0000000000000000  0.0000000000000000  0.0000000000000000
  0.0000000000000000  0.0000000000000000  1.0000000000000000  0.0000000000000000  0.0000000000000000  0.0000000000000000  0.0000000000000000
  0.0000000000000000  0.0000000000000000  0.0000000000000000  1.0000000000000000  0.0000000000000000  0.0000000000000000  0.0000000000000000
  0.0000000000000000  0.0000000000000000  0.0000000000000000  0.0000000000000000  1.0000000000000000  0.0000000000000000  0.0000000000000000
  0.0000000000000000  0.0000000000000000  0.0000000000000000  0.0000000000000000  0.0000000000000000  1.0000000000000000  0.0000000000000000
  0.0000000000000000  0.0000000000000000  0.0000000000000000  0.0000000000000000  0.0000000000000000  0.0000000000000000  1.0000000000000000
* d-type functions
   10    5
      367.7157000000
      109.8798000000
       36.0211000000
       14.7637000000
        7.3281000000
        3.9441000000
        2.0202000000
        0.9649000000
        0.3273000000
        0.1032000000
  0.0001200000000000  0.0000000000000000  0.0000000000000000  0.0000000000000000  0.0000000000000000
  0.0009910000000000  0.0000000000000000  0.0000000000000000  0.0000000000000000  0.0000000000000000
  0.0077780000000000  0.0000000000000000  0.0000000000000000  0.0000000000000000  0.0000000000000000
 -0.0629580000000000  0.0000000000000000  0.0000000000000000  0.0000000000000000  0.0000000000000000
  0.1803420000000000  0.0000000000000000  0.0000000000000000  0.0000000000000000  0.0000000000000000
  0.4325290000000000  0.0000000000000000  0.0000000000000000  0.0000000000000000  0.0000000000000000
  0.0000000000000000  1.0000000000000000  0.0000000000000000  0.0000000000000000  0.0000000000000000
  0.0000000000000000  0.0000000000000000  1.0000000000000000  0.0000000000000000  0.0000000000000000
  0.0000000000000000  0.0000000000000000  0.0000000000000000  1.0000000000000000  0.0000000000000000
  0.0000000000000000  0.0000000000000000  0.0000000000000000  0.0000000000000000  1.0000000000000000
* f-type functions
    8    4
      123.4821000000
       43.9881000000
       19.4518000000
        8.6013000000
        3.8049000000
        1.6176000000
        0.6364000000
        0.2164000000
  0.0015660000000000  0.0000000000000000  0.0000000000000000  0.0000000000000000
  0.0181010000000000  0.0000000000000000  0.0000000000000000  0.0000000000000000
  0.0761570000000000  0.0000000000000000  0.0000000000000000  0.0000000000000000
  0.1926830000000000  0.0000000000000000  0.0000000000000000  0.0000000000000000
  0.3243320000000000  0.0000000000000000  0.0000000000000000  0.0000000000000000
  0.0000000000000000  1.0000000000000000  0.0000000000000000  0.0000000000000000
  0.0000000000000000  0.0000000000000000  1.0000000000000000  0.0000000000000000
  0.0000000000000000  0.0000000000000000  0.0000000000000000  1.0000000000000000
* g-type functions
    1    1
        0.3711000000
  1.0000000000000000
PP, Ce, 28, 5 ;
  1 ;
 2,     1.00000000,     0.00000000 ;
  1 ;
 2,    20.13782900,   580.08345700 ;
  1 ;
 2,    15.99848200,   310.30283300 ;
  1 ;
 2,    14.97418700,   167.81394400 ;
  1 ;
 2,    23.40245500,   -49.39022900 ;
  1 ;
 2,    16.57055300,   -21.33187900 ;
Spectral Representation Operator
End of Spectral Representation Operator

/Pr.def2-TZVP.Dolg.14s14p10d8f1g.10s7p5d4f1g.ECP.31el.
M. Dolg, H. Stoll, H. Preuss. J. Chem. Phys. 90 (1989) 1730-1734. doi:10.1063/1.456066
PRASEODYMIUM (14s,14p,10d,8f,1g) -> [10s,7p,5d,4f,1g]
    31.0   4
* s-type functions
   14   10
    66920.6810000000
    10906.6250000000
     2635.4147000000
      713.9051000000
      140.0139000000
       38.1280000000
       26.9855000000
       12.4959000000
        3.1878000000
        1.6451000000
        0.6185000000
        0.2731000000
        0.0506000000
        0.0212000000
  0.0000080000000000  0.0000000000000000  0.0000000000000000  0.0000000000000000  0.0000000000000000  0.0000000000000000  0.0000000000000000  0.0000000000000000  0.0000000000000000  0.0000000000000000
  0.0000500000000000  0.0000000000000000  0.0000000000000000  0.0000000000000000  0.0000000000000000  0.0000000000000000  0.0000000000000000  0.0000000000000000  0.0000000000000000  0.0000000000000000
  0.0002430000000000  0.0000000000000000  0.0000000000000000  0.0000000000000000  0.0000000000000000  0.0000000000000000  0.0000000000000000  0.0000000000000000  0.0000000000000000  0.0000000000000000
  0.0008760000000000  0.0000000000000000  0.0000000000000000  0.0000000000000000  0.0000000000000000  0.0000000000000000  0.0000000000000000  0.0000000000000000  0.0000000000000000  0.0000000000000000
  0.0041760000000000  0.0000000000000000  0.0000000000000000  0.0000000000000000  0.0000000000000000  0.0000000000000000  0.0000000000000000  0.0000000000000000  0.0000000000000000  0.0000000000000000
  0.0000000000000000  1.0000000000000000  0.0000000000000000  0.0000000000000000  0.0000000000000000  0.0000000000000000  0.0000000000000000  0.0000000000000000  0.0000000000000000  0.0000000000000000
  0.0000000000000000  0.0000000000000000  1.0000000000000000  0.0000000000000000  0.0000000000000000  0.0000000000000000  0.0000000000000000  0.0000000000000000  0.0000000000000000  0.0000000000000000
  0.0000000000000000  0.0000000000000000  0.0000000000000000  1.0000000000000000  0.0000000000000000  0.0000000000000000  0.0000000000000000  0.0000000000000000  0.0000000000000000  0.0000000000000000
  0.0000000000000000  0.0000000000000000  0.0000000000000000  0.0000000000000000  1.0000000000000000  0.0000000000000000  0.0000000000000000  0.0000000000000000  0.0000000000000000  0.0000000000000000
  0.0000000000000000  0.0000000000000000  0.0000000000000000  0.0000000000000000  0.0000000000000000  1.0000000000000000  0.0000000000000000  0.0000000000000000  0.0000000000000000  0.0000000000000000
  0.0000000000000000  0.0000000000000000  0.0000000000000000  0.0000000000000000  0.0000000000000000  0.0000000000000000  1.0000000000000000  0.0000000000000000  0.0000000000000000  0.0000000000000000
  0.0000000000000000  0.0000000000000000  0.0000000000000000  0.0000000000000000  0.0000000000000000  0.0000000000000000  0.0000000000000000  1.0000000000000000  0.0000000000000000  0.0000000000000000
  0.0000000000000000  0.0000000000000000  0.0000000000000000  0.0000000000000000  0.0000000000000000  0.0000000000000000  0.0000000000000000  0.0000000000000000  1.0000000000000000  0.0000000000000000
  0.0000000000000000  0.0000000000000000  0.0000000000000000  0.0000000000000000  0.0000000000000000  0.0000000000000000  0.0000000000000000  0.0000000000000000  0.0000000000000000  1.0000000000000000
* p-type functions
   14    7
     1542.4277530000
      334.9690762300
      109.6234324000
       22.1830788620
       13.6581632000
        3.0331953705
        6.6047433884
        3.9695549710
        1.8876075409
        1.1574042008
     7070.3662269e-4
     3237.6482703e-4
     1327.0288477e-4
     3568.2474433e-5
 -0.0000391385463040  0.0000000000000000  0.0000000000000000  0.0000000000000000  0.0000000000000000  0.0000000000000000  0.0000000000000000
 -0.0003905517033400  0.0000000000000000  0.0000000000000000  0.0000000000000000  0.0000000000000000  0.0000000000000000  0.0000000000000000
 -0.0008940645646200  0.0000000000000000  0.0000000000000000  0.0000000000000000  0.0000000000000000  0.0000000000000000  0.0000000000000000
 -0.0706047268020000  0.0000000000000000  0.0000000000000000  0.0000000000000000  0.0000000000000000  0.0000000000000000  0.0000000000000000
  0.2474758856900000  0.0000000000000000  0.0000000000000000  0.0000000000000000  0.0000000000000000  0.0000000000000000  0.0000000000000000
 -0.2577625993600000  0.0000000000000000  0.0000000000000000  0.0000000000000000  0.0000000000000000  0.0000000000000000  0.0000000000000000
  0.0000000000000000 -0.1083409343800000  0.0000000000000000  0.0000000000000000  0.0000000000000000  0.0000000000000000  0.0000000000000000
  0.0000000000000000 -0.2402746592400000  0.0000000000000000  0.0000000000000000  0.0000000000000000  0.0000000000000000  0.0000000000000000
  0.0000000000000000 -0.1971806981900000  0.0000000000000000  0.0000000000000000  0.0000000000000000  0.0000000000000000  0.0000000000000000
  0.0000000000000000  0.0000000000000000  1.0000000000000000  0.0000000000000000  0.0000000000000000  0.0000000000000000  0.0000000000000000
  0.0000000000000000  0.0000000000000000  0.0000000000000000  1.0000000000000000  0.0000000000000000  0.0000000000000000  0.0000000000000000
  0.0000000000000000  0.0000000000000000  0.0000000000000000  0.0000000000000000  1.0000000000000000  0.0000000000000000  0.0000000000000000
  0.0000000000000000  0.0000000000000000  0.0000000000000000  0.0000000000000000  0.0000000000000000  1.0000000000000000  0.0000000000000000
  0.0000000000000000  0.0000000000000000  0.0000000000000000  0.0000000000000000  0.0000000000000000  0.0000000000000000  1.0000000000000000
* d-type functions
   10    5
      355.9615000000
      107.1414000000
       37.5562000000
       15.0859000000
        7.3832000000
        3.9795000000
        2.0469000000
        0.9794000000
        0.3296000000
        0.1026000000
  0.0001930000000000  0.0000000000000000  0.0000000000000000  0.0000000000000000  0.0000000000000000
  0.0015450000000000  0.0000000000000000  0.0000000000000000  0.0000000000000000  0.0000000000000000
  0.0090040000000000  0.0000000000000000  0.0000000000000000  0.0000000000000000  0.0000000000000000
 -0.0472960000000000  0.0000000000000000  0.0000000000000000  0.0000000000000000  0.0000000000000000
  0.2023370000000000  0.0000000000000000  0.0000000000000000  0.0000000000000000  0.0000000000000000
  0.4353740000000000  0.0000000000000000  0.0000000000000000  0.0000000000000000  0.0000000000000000
  0.0000000000000000  1.0000000000000000  0.0000000000000000  0.0000000000000000  0.0000000000000000
  0.0000000000000000  0.0000000000000000  1.0000000000000000  0.0000000000000000  0.0000000000000000
  0.0000000000000000  0.0000000000000000  0.0000000000000000  1.0000000000000000  0.0000000000000000
  0.0000000000000000  0.0000000000000000  0.0000000000000000  0.0000000000000000  1.0000000000000000
* f-type functions
    8    4
      124.5083000000
       44.5837000000
       19.8731000000
        8.9102000000
        3.9977000000
        1.7285000000
        0.6936000000
        0.2418000000
  0.0018850000000000  0.0000000000000000  0.0000000000000000  0.0000000000000000
  0.0209490000000000  0.0000000000000000  0.0000000000000000  0.0000000000000000
  0.0852080000000000  0.0000000000000000  0.0000000000000000  0.0000000000000000
  0.2053120000000000  0.0000000000000000  0.0000000000000000  0.0000000000000000
  0.3334030000000000  0.0000000000000000  0.0000000000000000  0.0000000000000000
  0.0000000000000000  1.0000000000000000  0.0000000000000000  0.0000000000000000
  0.0000000000000000  0.0000000000000000  1.0000000000000000  0.0000000000000000
  0.0000000000000000  0.0000000000000000  0.0000000000000000  1.0000000000000000
* g-type functions
    1    1
        0.4095000000
  1.0000000000000000
PP, Pr, 28, 5 ;
  1 ;
 2,     1.00000000,     0.00000000 ;
  1 ;
 2,    20.76627800,   577.57312200 ;
  1 ;
 2,    16.07844800,   295.78584600 ;
  1 ;
 2,    14.70508900,   150.86705500 ;
  1 ;
 2,    23.37896900,   -48.73676600 ;
  1 ;
 2,    17.44713800,   -22.32948800 ;
Spectral Representation Operator
End of Spectral Representation Operator

/Nd.def2-TZVP.Dolg.14s14p10d8f1g.10s7p5d4f1g.ECP.32el.
M. Dolg, H. Stoll, H. Preuss. J. Chem. Phys. 90 (1989) 1730-1734. doi:10.1063/1.456066
NEODYMIUM (14s,14p,10d,8f,1g) -> [10s,7p,5d,4f,1g]
    32.0   4
* s-type functions
   14   10
    67945.5900000000
     9404.4083000000
     2084.3177000000
      586.9895000000
      142.9406000000
       39.6722000000
       28.0878000000
       13.0569000000
        3.3514000000
        1.7247000000
        0.6427000000
        0.2828000000
        0.0519000000
        0.0217000000
  0.0000150000000000  0.0000000000000000  0.0000000000000000  0.0000000000000000  0.0000000000000000  0.0000000000000000  0.0000000000000000  0.0000000000000000  0.0000000000000000  0.0000000000000000
  0.0001250000000000  0.0000000000000000  0.0000000000000000  0.0000000000000000  0.0000000000000000  0.0000000000000000  0.0000000000000000  0.0000000000000000  0.0000000000000000  0.0000000000000000
  0.0006100000000000  0.0000000000000000  0.0000000000000000  0.0000000000000000  0.0000000000000000  0.0000000000000000  0.0000000000000000  0.0000000000000000  0.0000000000000000  0.0000000000000000
  0.0017730000000000  0.0000000000000000  0.0000000000000000  0.0000000000000000  0.0000000000000000  0.0000000000000000  0.0000000000000000  0.0000000000000000  0.0000000000000000  0.0000000000000000
  0.0053920000000000  0.0000000000000000  0.0000000000000000  0.0000000000000000  0.0000000000000000  0.0000000000000000  0.0000000000000000  0.0000000000000000  0.0000000000000000  0.0000000000000000
  0.0000000000000000  1.0000000000000000  0.0000000000000000  0.0000000000000000  0.0000000000000000  0.0000000000000000  0.0000000000000000  0.0000000000000000  0.0000000000000000  0.0000000000000000
  0.0000000000000000  0.0000000000000000  1.0000000000000000  0.0000000000000000  0.0000000000000000  0.0000000000000000  0.0000000000000000  0.0000000000000000  0.0000000000000000  0.0000000000000000
  0.0000000000000000  0.0000000000000000  0.0000000000000000  1.0000000000000000  0.0000000000000000  0.0000000000000000  0.0000000000000000  0.0000000000000000  0.0000000000000000  0.0000000000000000
  0.0000000000000000  0.0000000000000000  0.0000000000000000  0.0000000000000000  1.0000000000000000  0.0000000000000000  0.0000000000000000  0.0000000000000000  0.0000000000000000  0.0000000000000000
  0.0000000000000000  0.0000000000000000  0.0000000000000000  0.0000000000000000  0.0000000000000000  1.0000000000000000  0.0000000000000000  0.0000000000000000  0.0000000000000000  0.0000000000000000
  0.0000000000000000  0.0000000000000000  0.0000000000000000  0.0000000000000000  0.0000000000000000  0.0000000000000000  1.0000000000000000  0.0000000000000000  0.0000000000000000  0.0000000000000000
  0.0000000000000000  0.0000000000000000  0.0000000000000000  0.0000000000000000  0.0000000000000000  0.0000000000000000  0.0000000000000000  1.0000000000000000  0.0000000000000000  0.0000000000000000
  0.0000000000000000  0.0000000000000000  0.0000000000000000  0.0000000000000000  0.0000000000000000  0.0000000000000000  0.0000000000000000  0.0000000000000000  1.0000000000000000  0.0000000000000000
  0.0000000000000000  0.0000000000000000  0.0000000000000000  0.0000000000000000  0.0000000000000000  0.0000000000000000  0.0000000000000000  0.0000000000000000  0.0000000000000000  1.0000000000000000
* p-type functions
   14    7
     1541.9152978000
      335.4028904900
      106.7420332200
       22.8967101960
       14.2003993160
        3.0867394424
        6.7103596337
        4.1550367670
        1.9929222501
        1.1874978721
     6525.9339716e-4
     2936.2298053e-4
     1174.7692376e-4
      322.1608315e-4
 -0.0000719974565350  0.0000000000000000  0.0000000000000000  0.0000000000000000  0.0000000000000000  0.0000000000000000  0.0000000000000000
 -0.0005863167327100  0.0000000000000000  0.0000000000000000  0.0000000000000000  0.0000000000000000  0.0000000000000000  0.0000000000000000
 -0.0017009914039000  0.0000000000000000  0.0000000000000000  0.0000000000000000  0.0000000000000000  0.0000000000000000  0.0000000000000000
 -0.0725583229650000  0.0000000000000000  0.0000000000000000  0.0000000000000000  0.0000000000000000  0.0000000000000000  0.0000000000000000
  0.2469570300200000  0.0000000000000000  0.0000000000000000  0.0000000000000000  0.0000000000000000  0.0000000000000000  0.0000000000000000
 -0.2592151499800000  0.0000000000000000  0.0000000000000000  0.0000000000000000  0.0000000000000000  0.0000000000000000  0.0000000000000000
  0.0000000000000000 -0.1088133099800000  0.0000000000000000  0.0000000000000000  0.0000000000000000  0.0000000000000000  0.0000000000000000
  0.0000000000000000 -0.2407665399700000  0.0000000000000000  0.0000000000000000  0.0000000000000000  0.0000000000000000  0.0000000000000000
  0.0000000000000000 -0.1904960900000000  0.0000000000000000  0.0000000000000000  0.0000000000000000  0.0000000000000000  0.0000000000000000
  0.0000000000000000  0.0000000000000000  1.0000000000000000  0.0000000000000000  0.0000000000000000  0.0000000000000000  0.0000000000000000
  0.0000000000000000  0.0000000000000000  0.0000000000000000  1.0000000000000000  0.0000000000000000  0.0000000000000000  0.0000000000000000
  0.0000000000000000  0.0000000000000000  0.0000000000000000  0.0000000000000000  1.0000000000000000  0.0000000000000000  0.0000000000000000
  0.0000000000000000  0.0000000000000000  0.0000000000000000  0.0000000000000000  0.0000000000000000  1.0000000000000000  0.0000000000000000
  0.0000000000000000  0.0000000000000000  0.0000000000000000  0.0000000000000000  0.0000000000000000  0.0000000000000000  1.0000000000000000
* d-type functions
   10    5
      350.9612000000
      105.9621000000
       38.4704000000
       15.4826000000
        7.4260000000
        3.9996000000
        2.0642000000
        0.9898000000
        0.3370000000
        0.1051000000
  0.0002820000000000  0.0000000000000000  0.0000000000000000  0.0000000000000000  0.0000000000000000
  0.0022220000000000  0.0000000000000000  0.0000000000000000  0.0000000000000000  0.0000000000000000
  0.0110160000000000  0.0000000000000000  0.0000000000000000  0.0000000000000000  0.0000000000000000
 -0.0318040000000000  0.0000000000000000  0.0000000000000000  0.0000000000000000  0.0000000000000000
  0.2239940000000000  0.0000000000000000  0.0000000000000000  0.0000000000000000  0.0000000000000000
  0.4368740000000000  0.0000000000000000  0.0000000000000000  0.0000000000000000  0.0000000000000000
  0.0000000000000000  1.0000000000000000  0.0000000000000000  0.0000000000000000  0.0000000000000000
  0.0000000000000000  0.0000000000000000  1.0000000000000000  0.0000000000000000  0.0000000000000000
  0.0000000000000000  0.0000000000000000  0.0000000000000000  1.0000000000000000  0.0000000000000000
  0.0000000000000000  0.0000000000000000  0.0000000000000000  0.0000000000000000  1.0000000000000000
* f-type functions
    8    4
      126.0845000000
       45.1679000000
       20.1700000000
        9.0999000000
        4.1085000000
        1.7914000000
        0.7258000000
        0.2562000000
  0.0021720000000000  0.0000000000000000  0.0000000000000000  0.0000000000000000
  0.0235850000000000  0.0000000000000000  0.0000000000000000  0.0000000000000000
  0.0941420000000000  0.0000000000000000  0.0000000000000000  0.0000000000000000
  0.2174560000000000  0.0000000000000000  0.0000000000000000  0.0000000000000000
  0.3396120000000000  0.0000000000000000  0.0000000000000000  0.0000000000000000
  0.0000000000000000  1.0000000000000000  0.0000000000000000  0.0000000000000000
  0.0000000000000000  0.0000000000000000  1.0000000000000000  0.0000000000000000
  0.0000000000000000  0.0000000000000000  0.0000000000000000  1.0000000000000000
* g-type functions
    1    1
        0.4312000000
  1.0000000000000000
PP, Nd, 28, 5 ;
  1 ;
 2,     1.00000000,     0.00000000 ;
  1 ;
 2,    21.35226700,   574.37098000 ;
  1 ;
 2,    16.11926500,   280.94644000 ;
  1 ;
 2,    14.49410300,   138.67062700 ;
  1 ;
 2,    23.18386000,   -47.52266800 ;
  1 ;
 2,    18.34417400,   -23.34458700 ;
Spectral Representation Operator
End of Spectral Representation Operator

/Pm.def2-TZVP.Dolg.14s14p10d8f1g.10s7p5d4f1g.ECP.33el.
M. Dolg, H. Stoll, H. Preuss. J. Chem. Phys. 90 (1989) 1730-1734. doi:10.1063/1.456066
PROMETHIUM (14s,14p,10d,8f,1g) -> [10s,7p,5d,4f,1g]
    33.0   4
* s-type functions
   14   10
    69642.7150000000
    10512.9760000000
     2302.5578000000
      604.1762000000
      155.7623000000
       43.0852000000
       27.8744000000
       13.7395000000
        3.4869000000
        1.7860000000
        0.6659000000
        0.2919000000
        0.0530000000
        0.0221000000
  0.0000290000000000  0.0000000000000000  0.0000000000000000  0.0000000000000000  0.0000000000000000  0.0000000000000000  0.0000000000000000  0.0000000000000000  0.0000000000000000  0.0000000000000000
  0.0002170000000000  0.0000000000000000  0.0000000000000000  0.0000000000000000  0.0000000000000000  0.0000000000000000  0.0000000000000000  0.0000000000000000  0.0000000000000000  0.0000000000000000
  0.0011360000000000  0.0000000000000000  0.0000000000000000  0.0000000000000000  0.0000000000000000  0.0000000000000000  0.0000000000000000  0.0000000000000000  0.0000000000000000  0.0000000000000000
  0.0036880000000000  0.0000000000000000  0.0000000000000000  0.0000000000000000  0.0000000000000000  0.0000000000000000  0.0000000000000000  0.0000000000000000  0.0000000000000000  0.0000000000000000
  0.0077630000000000  0.0000000000000000  0.0000000000000000  0.0000000000000000  0.0000000000000000  0.0000000000000000  0.0000000000000000  0.0000000000000000  0.0000000000000000  0.0000000000000000
  0.0000000000000000  1.0000000000000000  0.0000000000000000  0.0000000000000000  0.0000000000000000  0.0000000000000000  0.0000000000000000  0.0000000000000000  0.0000000000000000  0.0000000000000000
  0.0000000000000000  0.0000000000000000  1.0000000000000000  0.0000000000000000  0.0000000000000000  0.0000000000000000  0.0000000000000000  0.0000000000000000  0.0000000000000000  0.0000000000000000
  0.0000000000000000  0.0000000000000000  0.0000000000000000  1.0000000000000000  0.0000000000000000  0.0000000000000000  0.0000000000000000  0.0000000000000000  0.0000000000000000  0.0000000000000000
  0.0000000000000000  0.0000000000000000  0.0000000000000000  0.0000000000000000  1.0000000000000000  0.0000000000000000  0.0000000000000000  0.0000000000000000  0.0000000000000000  0.0000000000000000
  0.0000000000000000  0.0000000000000000  0.0000000000000000  0.0000000000000000  0.0000000000000000  1.0000000000000000  0.0000000000000000  0.0000000000000000  0.0000000000000000  0.0000000000000000
  0.0000000000000000  0.0000000000000000  0.0000000000000000  0.0000000000000000  0.0000000000000000  0.0000000000000000  1.0000000000000000  0.0000000000000000  0.0000000000000000  0.0000000000000000
  0.0000000000000000  0.0000000000000000  0.0000000000000000  0.0000000000000000  0.0000000000000000  0.0000000000000000  0.0000000000000000  1.0000000000000000  0.0000000000000000  0.0000000000000000
  0.0000000000000000  0.0000000000000000  0.0000000000000000  0.0000000000000000  0.0000000000000000  0.0000000000000000  0.0000000000000000  0.0000000000000000  1.0000000000000000  0.0000000000000000
  0.0000000000000000  0.0000000000000000  0.0000000000000000  0.0000000000000000  0.0000000000000000  0.0000000000000000  0.0000000000000000  0.0000000000000000  0.0000000000000000  1.0000000000000000
* p-type functions
   14    7
     1541.8763965000
      336.0400896200
      106.5662304300
       23.8114479910
       14.9085510390
        3.1749164710
        6.8237905134
        4.2307930831
        1.8619629957
     9776.0378202e-4
     4813.1299262e-4
        0.2268263356
     8361.6938506e-5
     2934.5374972e-5
 -0.0000978137303740  0.0000000000000000  0.0000000000000000  0.0000000000000000  0.0000000000000000  0.0000000000000000  0.0000000000000000
 -0.0007806017694000  0.0000000000000000  0.0000000000000000  0.0000000000000000  0.0000000000000000  0.0000000000000000  0.0000000000000000
 -0.0023069377088000  0.0000000000000000  0.0000000000000000  0.0000000000000000  0.0000000000000000  0.0000000000000000  0.0000000000000000
 -0.0744147779770000  0.0000000000000000  0.0000000000000000  0.0000000000000000  0.0000000000000000  0.0000000000000000  0.0000000000000000
  0.2449639500000000  0.0000000000000000  0.0000000000000000  0.0000000000000000  0.0000000000000000  0.0000000000000000  0.0000000000000000
 -0.2634788900200000  0.0000000000000000  0.0000000000000000  0.0000000000000000  0.0000000000000000  0.0000000000000000  0.0000000000000000
  0.0000000000000000 -0.1089026200000000  0.0000000000000000  0.0000000000000000  0.0000000000000000  0.0000000000000000  0.0000000000000000
  0.0000000000000000 -0.2371857899900000  0.0000000000000000  0.0000000000000000  0.0000000000000000  0.0000000000000000  0.0000000000000000
  0.0000000000000000 -0.1928172800100000  0.0000000000000000  0.0000000000000000  0.0000000000000000  0.0000000000000000  0.0000000000000000
  0.0000000000000000  0.0000000000000000  1.0000000000000000  0.0000000000000000  0.0000000000000000  0.0000000000000000  0.0000000000000000
  0.0000000000000000  0.0000000000000000  0.0000000000000000  1.0000000000000000  0.0000000000000000  0.0000000000000000  0.0000000000000000
  0.0000000000000000  0.0000000000000000  0.0000000000000000  0.0000000000000000  1.0000000000000000  0.0000000000000000  0.0000000000000000
  0.0000000000000000  0.0000000000000000  0.0000000000000000  0.0000000000000000  0.0000000000000000  1.0000000000000000  0.0000000000000000
  0.0000000000000000  0.0000000000000000  0.0000000000000000  0.0000000000000000  0.0000000000000000  0.0000000000000000  1.0000000000000000
* d-type functions
   10    5
      341.8060000000
      102.9418000000
       38.2234000000
       16.1246000000
        7.4243000000
        4.0177000000
        2.0884000000
        1.0041000000
        0.3437000000
        0.1072000000
  0.0004350000000000  0.0000000000000000  0.0000000000000000  0.0000000000000000  0.0000000000000000
  0.0034200000000000  0.0000000000000000  0.0000000000000000  0.0000000000000000  0.0000000000000000
  0.0149910000000000  0.0000000000000000  0.0000000000000000  0.0000000000000000  0.0000000000000000
 -0.0114130000000000  0.0000000000000000  0.0000000000000000  0.0000000000000000  0.0000000000000000
  0.2427630000000000  0.0000000000000000  0.0000000000000000  0.0000000000000000  0.0000000000000000
  0.4313090000000000  0.0000000000000000  0.0000000000000000  0.0000000000000000  0.0000000000000000
  0.0000000000000000  1.0000000000000000  0.0000000000000000  0.0000000000000000  0.0000000000000000
  0.0000000000000000  0.0000000000000000  1.0000000000000000  0.0000000000000000  0.0000000000000000
  0.0000000000000000  0.0000000000000000  0.0000000000000000  1.0000000000000000  0.0000000000000000
  0.0000000000000000  0.0000000000000000  0.0000000000000000  0.0000000000000000  1.0000000000000000
* f-type functions
    8    4
      126.6516000000
       45.6672000000
       20.4949000000
        9.3103000000
        4.2351000000
        1.8604000000
        0.7585000000
        0.2692000000
  0.0026100000000000  0.0000000000000000  0.0000000000000000  0.0000000000000000
  0.0273310000000000  0.0000000000000000  0.0000000000000000  0.0000000000000000
  0.1029340000000000  0.0000000000000000  0.0000000000000000  0.0000000000000000
  0.2272740000000000  0.0000000000000000  0.0000000000000000  0.0000000000000000
  0.3431310000000000  0.0000000000000000  0.0000000000000000  0.0000000000000000
  0.0000000000000000  1.0000000000000000  0.0000000000000000  0.0000000000000000
  0.0000000000000000  0.0000000000000000  1.0000000000000000  0.0000000000000000
  0.0000000000000000  0.0000000000000000  0.0000000000000000  1.0000000000000000
* g-type functions
    1    1
        0.4519000000
  1.0000000000000000
PP, Pm, 28, 5 ;
  1 ;
 2,     1.00000000,     0.00000000 ;
  1 ;
 2,    21.94286500,   575.39574900 ;
  1 ;
 2,    16.55516100,   281.70451400 ;
  1 ;
 2,    13.96030800,   123.52473700 ;
  1 ;
 2,    24.03354600,   -50.74151100 ;
  1 ;
 2,    19.26024500,   -24.37251000 ;
Spectral Representation Operator
End of Spectral Representation Operator

/Sm.def2-TZVP.Dolg.14s14p10d8f1g.10s7p5d4f1g.ECP.34el.
M. Dolg, H. Stoll, H. Preuss. J. Chem. Phys. 90 (1989) 1730-1734. doi:10.1063/1.456066
SAMARIUM (14s,14p,10d,8f,1g) -> [10s,7p,5d,4f,1g]
    34.0   4
* s-type functions
   14   10
    70078.1710000000
    10598.3840000000
     2413.8660000000
      677.4031000000
      208.5073000000
       39.3663000000
       27.9875000000
       14.3426000000
        3.6128000000
        1.8452000000
        0.6875000000
        0.3001000000
        0.0539000000
        0.0224000000
  0.0000970000000000  0.0000000000000000  0.0000000000000000  0.0000000000000000  0.0000000000000000  0.0000000000000000  0.0000000000000000  0.0000000000000000  0.0000000000000000  0.0000000000000000
  0.0007300000000000  0.0000000000000000  0.0000000000000000  0.0000000000000000  0.0000000000000000  0.0000000000000000  0.0000000000000000  0.0000000000000000  0.0000000000000000  0.0000000000000000
  0.0035230000000000  0.0000000000000000  0.0000000000000000  0.0000000000000000  0.0000000000000000  0.0000000000000000  0.0000000000000000  0.0000000000000000  0.0000000000000000  0.0000000000000000
  0.0108730000000000  0.0000000000000000  0.0000000000000000  0.0000000000000000  0.0000000000000000  0.0000000000000000  0.0000000000000000  0.0000000000000000  0.0000000000000000  0.0000000000000000
  0.0178240000000000  0.0000000000000000  0.0000000000000000  0.0000000000000000  0.0000000000000000  0.0000000000000000  0.0000000000000000  0.0000000000000000  0.0000000000000000  0.0000000000000000
  0.0000000000000000  1.0000000000000000  0.0000000000000000  0.0000000000000000  0.0000000000000000  0.0000000000000000  0.0000000000000000  0.0000000000000000  0.0000000000000000  0.0000000000000000
  0.0000000000000000  0.0000000000000000  1.0000000000000000  0.0000000000000000  0.0000000000000000  0.0000000000000000  0.0000000000000000  0.0000000000000000  0.0000000000000000  0.0000000000000000
  0.0000000000000000  0.0000000000000000  0.0000000000000000  1.0000000000000000  0.0000000000000000  0.0000000000000000  0.0000000000000000  0.0000000000000000  0.0000000000000000  0.0000000000000000
  0.0000000000000000  0.0000000000000000  0.0000000000000000  0.0000000000000000  1.0000000000000000  0.0000000000000000  0.0000000000000000  0.0000000000000000  0.0000000000000000  0.0000000000000000
  0.0000000000000000  0.0000000000000000  0.0000000000000000  0.0000000000000000  0.0000000000000000  1.0000000000000000  0.0000000000000000  0.0000000000000000  0.0000000000000000  0.0000000000000000
  0.0000000000000000  0.0000000000000000  0.0000000000000000  0.0000000000000000  0.0000000000000000  0.0000000000000000  1.0000000000000000  0.0000000000000000  0.0000000000000000  0.0000000000000000
  0.0000000000000000  0.0000000000000000  0.0000000000000000  0.0000000000000000  0.0000000000000000  0.0000000000000000  0.0000000000000000  1.0000000000000000  0.0000000000000000  0.0000000000000000
  0.0000000000000000  0.0000000000000000  0.0000000000000000  0.0000000000000000  0.0000000000000000  0.0000000000000000  0.0000000000000000  0.0000000000000000  1.0000000000000000  0.0000000000000000
  0.0000000000000000  0.0000000000000000  0.0000000000000000  0.0000000000000000  0.0000000000000000  0.0000000000000000  0.0000000000000000  0.0000000000000000  0.0000000000000000  1.0000000000000000
* p-type functions
   14    7
     1545.8172951000
      358.3309752700
      105.4109500600
       24.3236928190
       15.3300167860
        3.2777030287
        7.3871345024
        4.3824346508
        1.9204352599
        1.0521152834
     5053.2320012e-4
     2274.5219573e-4
     7670.2408745e-5
     2728.1849214e-5
 -0.0001409375983700  0.0000000000000000  0.0000000000000000  0.0000000000000000  0.0000000000000000  0.0000000000000000  0.0000000000000000
 -0.0010497581620000  0.0000000000000000  0.0000000000000000  0.0000000000000000  0.0000000000000000  0.0000000000000000  0.0000000000000000
 -0.0038047009161000  0.0000000000000000  0.0000000000000000  0.0000000000000000  0.0000000000000000  0.0000000000000000  0.0000000000000000
 -0.0757583849750000  0.0000000000000000  0.0000000000000000  0.0000000000000000  0.0000000000000000  0.0000000000000000  0.0000000000000000
  0.2447156299900000  0.0000000000000000  0.0000000000000000  0.0000000000000000  0.0000000000000000  0.0000000000000000  0.0000000000000000
 -0.2597782100400000  0.0000000000000000  0.0000000000000000  0.0000000000000000  0.0000000000000000  0.0000000000000000  0.0000000000000000
  0.0000000000000000 -0.1097791500000000  0.0000000000000000  0.0000000000000000  0.0000000000000000  0.0000000000000000  0.0000000000000000
  0.0000000000000000 -0.2431147300100000  0.0000000000000000  0.0000000000000000  0.0000000000000000  0.0000000000000000  0.0000000000000000
  0.0000000000000000 -0.1865274500100000  0.0000000000000000  0.0000000000000000  0.0000000000000000  0.0000000000000000  0.0000000000000000
  0.0000000000000000  0.0000000000000000  1.0000000000000000  0.0000000000000000  0.0000000000000000  0.0000000000000000  0.0000000000000000
  0.0000000000000000  0.0000000000000000  0.0000000000000000  1.0000000000000000  0.0000000000000000  0.0000000000000000  0.0000000000000000
  0.0000000000000000  0.0000000000000000  0.0000000000000000  0.0000000000000000  1.0000000000000000  0.0000000000000000  0.0000000000000000
  0.0000000000000000  0.0000000000000000  0.0000000000000000  0.0000000000000000  0.0000000000000000  1.0000000000000000  0.0000000000000000
  0.0000000000000000  0.0000000000000000  0.0000000000000000  0.0000000000000000  0.0000000000000000  0.0000000000000000  1.0000000000000000
* d-type functions
   10    5
      398.0154000000
      115.5466000000
       41.8937000000
       20.7743000000
        7.5304000000
        4.0454000000
        2.1012000000
        1.0105000000
        0.3475000000
        0.1083000000
  0.0004330000000000  0.0000000000000000  0.0000000000000000  0.0000000000000000  0.0000000000000000
  0.0038520000000000  0.0000000000000000  0.0000000000000000  0.0000000000000000  0.0000000000000000
  0.0173240000000000  0.0000000000000000  0.0000000000000000  0.0000000000000000  0.0000000000000000
  0.0057430000000000  0.0000000000000000  0.0000000000000000  0.0000000000000000  0.0000000000000000
  0.2599830000000000  0.0000000000000000  0.0000000000000000  0.0000000000000000  0.0000000000000000
  0.4314780000000000  0.0000000000000000  0.0000000000000000  0.0000000000000000  0.0000000000000000
  0.0000000000000000  1.0000000000000000  0.0000000000000000  0.0000000000000000  0.0000000000000000
  0.0000000000000000  0.0000000000000000  1.0000000000000000  0.0000000000000000  0.0000000000000000
  0.0000000000000000  0.0000000000000000  0.0000000000000000  1.0000000000000000  0.0000000000000000
  0.0000000000000000  0.0000000000000000  0.0000000000000000  0.0000000000000000  1.0000000000000000
* f-type functions
    8    4
      127.1863000000
       45.9396000000
       20.6234000000
        9.3855000000
        4.2790000000
        1.8883000000
        0.7748000000
        0.2776000000
  0.0030500000000000  0.0000000000000000  0.0000000000000000  0.0000000000000000
  0.0311450000000000  0.0000000000000000  0.0000000000000000  0.0000000000000000
  0.1136240000000000  0.0000000000000000  0.0000000000000000  0.0000000000000000
  0.2401280000000000  0.0000000000000000  0.0000000000000000  0.0000000000000000
  0.3476520000000000  0.0000000000000000  0.0000000000000000  0.0000000000000000
  0.0000000000000000  1.0000000000000000  0.0000000000000000  0.0000000000000000
  0.0000000000000000  0.0000000000000000  1.0000000000000000  0.0000000000000000
  0.0000000000000000  0.0000000000000000  0.0000000000000000  1.0000000000000000
* g-type functions
    1    1
        0.4638000000
  1.0000000000000000
PP, Sm, 28, 5 ;
  1 ;
 2,     1.00000000,     0.00000000 ;
  1 ;
 2,    22.34447100,   572.98533200 ;
  1 ;
 2,    16.69459000,   272.35914500 ;
  1 ;
 2,    13.72770500,   115.29390000 ;
  1 ;
 2,    24.05909200,   -51.10839200 ;
  1 ;
 2,    20.19724900,   -25.42188500 ;
Spectral Representation Operator
End of Spectral Representation Operator

/Eu.def2-TZVP.Dolg.14s14p10d8f1g.10s7p5d4f1g.ECP.35el.
M. Dolg, H. Stoll, H. Preuss. J. Chem. Phys. 90 (1989) 1730-1734. doi:10.1063/1.456066
EUROPIUM (14s,14p,10d,8f,1g) -> [10s,7p,5d,4f,1g]
    35.0   4
* s-type functions
   14   10
    70059.4200000000
    10776.2350000000
     2482.4901000000
      702.1526000000
      216.7926000000
       41.4950000000
       29.4969000000
       15.0309000000
        3.7772000000
        1.9219000000
        0.7131000000
        0.3097000000
        0.0549000000
        0.0227000000
  0.0000970000000000  0.0000000000000000  0.0000000000000000  0.0000000000000000  0.0000000000000000  0.0000000000000000  0.0000000000000000  0.0000000000000000  0.0000000000000000  0.0000000000000000
  0.0007070000000000  0.0000000000000000  0.0000000000000000  0.0000000000000000  0.0000000000000000  0.0000000000000000  0.0000000000000000  0.0000000000000000  0.0000000000000000  0.0000000000000000
  0.0033620000000000  0.0000000000000000  0.0000000000000000  0.0000000000000000  0.0000000000000000  0.0000000000000000  0.0000000000000000  0.0000000000000000  0.0000000000000000  0.0000000000000000
  0.0102060000000000  0.0000000000000000  0.0000000000000000  0.0000000000000000  0.0000000000000000  0.0000000000000000  0.0000000000000000  0.0000000000000000  0.0000000000000000  0.0000000000000000
  0.0165970000000000  0.0000000000000000  0.0000000000000000  0.0000000000000000  0.0000000000000000  0.0000000000000000  0.0000000000000000  0.0000000000000000  0.0000000000000000  0.0000000000000000
  0.0000000000000000  1.0000000000000000  0.0000000000000000  0.0000000000000000  0.0000000000000000  0.0000000000000000  0.0000000000000000  0.0000000000000000  0.0000000000000000  0.0000000000000000
  0.0000000000000000  0.0000000000000000  1.0000000000000000  0.0000000000000000  0.0000000000000000  0.0000000000000000  0.0000000000000000  0.0000000000000000  0.0000000000000000  0.0000000000000000
  0.0000000000000000  0.0000000000000000  0.0000000000000000  1.0000000000000000  0.0000000000000000  0.0000000000000000  0.0000000000000000  0.0000000000000000  0.0000000000000000  0.0000000000000000
  0.0000000000000000  0.0000000000000000  0.0000000000000000  0.0000000000000000  1.0000000000000000  0.0000000000000000  0.0000000000000000  0.0000000000000000  0.0000000000000000  0.0000000000000000
  0.0000000000000000  0.0000000000000000  0.0000000000000000  0.0000000000000000  0.0000000000000000  1.0000000000000000  0.0000000000000000  0.0000000000000000  0.0000000000000000  0.0000000000000000
  0.0000000000000000  0.0000000000000000  0.0000000000000000  0.0000000000000000  0.0000000000000000  0.0000000000000000  1.0000000000000000  0.0000000000000000  0.0000000000000000  0.0000000000000000
  0.0000000000000000  0.0000000000000000  0.0000000000000000  0.0000000000000000  0.0000000000000000  0.0000000000000000  0.0000000000000000  1.0000000000000000  0.0000000000000000  0.0000000000000000
  0.0000000000000000  0.0000000000000000  0.0000000000000000  0.0000000000000000  0.0000000000000000  0.0000000000000000  0.0000000000000000  0.0000000000000000  1.0000000000000000  0.0000000000000000
  0.0000000000000000  0.0000000000000000  0.0000000000000000  0.0000000000000000  0.0000000000000000  0.0000000000000000  0.0000000000000000  0.0000000000000000  0.0000000000000000  1.0000000000000000
* p-type functions
   14    7
     1545.4788969000
      348.7976221300
      105.5294352900
       25.6179974540
       15.7844303300
        3.3852871239
        7.4940301111
        4.5438093966
        2.0144742222
        1.1083886524
     5114.2648878e-4
     2256.1415288e-4
     7600.0181463e-5
     2711.7030486e-5
 -0.0002147768757700  0.0000000000000000  0.0000000000000000  0.0000000000000000  0.0000000000000000  0.0000000000000000  0.0000000000000000
 -0.0016803101931000  0.0000000000000000  0.0000000000000000  0.0000000000000000  0.0000000000000000  0.0000000000000000  0.0000000000000000
 -0.0057348847854000  0.0000000000000000  0.0000000000000000  0.0000000000000000  0.0000000000000000  0.0000000000000000  0.0000000000000000
 -0.0758999029590000  0.0000000000000000  0.0000000000000000  0.0000000000000000  0.0000000000000000  0.0000000000000000  0.0000000000000000
  0.2446832699900000  0.0000000000000000  0.0000000000000000  0.0000000000000000  0.0000000000000000  0.0000000000000000  0.0000000000000000
 -0.2630792300500000  0.0000000000000000  0.0000000000000000  0.0000000000000000  0.0000000000000000  0.0000000000000000  0.0000000000000000
  0.0000000000000000 -0.1098341600200000  0.0000000000000000  0.0000000000000000  0.0000000000000000  0.0000000000000000  0.0000000000000000
  0.0000000000000000 -0.2431170600000000  0.0000000000000000  0.0000000000000000  0.0000000000000000  0.0000000000000000  0.0000000000000000
  0.0000000000000000 -0.1861340599900000  0.0000000000000000  0.0000000000000000  0.0000000000000000  0.0000000000000000  0.0000000000000000
  0.0000000000000000  0.0000000000000000  1.0000000000000000  0.0000000000000000  0.0000000000000000  0.0000000000000000  0.0000000000000000
  0.0000000000000000  0.0000000000000000  0.0000000000000000  1.0000000000000000  0.0000000000000000  0.0000000000000000  0.0000000000000000
  0.0000000000000000  0.0000000000000000  0.0000000000000000  0.0000000000000000  1.0000000000000000  0.0000000000000000  0.0000000000000000
  0.0000000000000000  0.0000000000000000  0.0000000000000000  0.0000000000000000  0.0000000000000000  1.0000000000000000  0.0000000000000000
  0.0000000000000000  0.0000000000000000  0.0000000000000000  0.0000000000000000  0.0000000000000000  0.0000000000000000  1.0000000000000000
* d-type functions
   10    5
      389.0841000000
      117.7602000000
       44.9869000000
       22.8599000000
        7.8331000000
        4.1134000000
        2.0999000000
        1.0043000000
        0.3422000000
        0.1051000000
  0.0005340000000000  0.0000000000000000  0.0000000000000000  0.0000000000000000  0.0000000000000000
  0.0042580000000000  0.0000000000000000  0.0000000000000000  0.0000000000000000  0.0000000000000000
  0.0171600000000000  0.0000000000000000  0.0000000000000000  0.0000000000000000  0.0000000000000000
  0.0124270000000000  0.0000000000000000  0.0000000000000000  0.0000000000000000  0.0000000000000000
  0.2704160000000000  0.0000000000000000  0.0000000000000000  0.0000000000000000  0.0000000000000000
  0.4452720000000000  0.0000000000000000  0.0000000000000000  0.0000000000000000  0.0000000000000000
  0.0000000000000000  1.0000000000000000  0.0000000000000000  0.0000000000000000  0.0000000000000000
  0.0000000000000000  0.0000000000000000  1.0000000000000000  0.0000000000000000  0.0000000000000000
  0.0000000000000000  0.0000000000000000  0.0000000000000000  1.0000000000000000  0.0000000000000000
  0.0000000000000000  0.0000000000000000  0.0000000000000000  0.0000000000000000  1.0000000000000000
* f-type functions
    8    4
      128.2341000000
       46.2685000000
       20.7366000000
        9.4479000000
        4.3149000000
        1.9121000000
        0.7897000000
        0.2859000000
  0.0034240000000000  0.0000000000000000  0.0000000000000000  0.0000000000000000
  0.0343130000000000  0.0000000000000000  0.0000000000000000  0.0000000000000000
  0.1231940000000000  0.0000000000000000  0.0000000000000000  0.0000000000000000
  0.2518240000000000  0.0000000000000000  0.0000000000000000  0.0000000000000000
  0.3512920000000000  0.0000000000000000  0.0000000000000000  0.0000000000000000
  0.0000000000000000  1.0000000000000000  0.0000000000000000  0.0000000000000000
  0.0000000000000000  0.0000000000000000  1.0000000000000000  0.0000000000000000
  0.0000000000000000  0.0000000000000000  0.0000000000000000  1.0000000000000000
* g-type functions
    1    1
        0.4752000000
  1.0000000000000000
PP, Eu, 28, 5 ;
  1 ;
 2,     1.00000000,     0.00000000 ;
  1 ;
 2,    23.47138400,   607.65933100 ;
  1 ;
 2,    16.77247900,   264.38547600 ;
  1 ;
 2,    13.98134300,   115.38137500 ;
  1 ;
 2,    23.96288800,   -49.40079400 ;
  1 ;
 2,    21.23245800,   -26.74827300 ;
Spectral Representation Operator
End of Spectral Representation Operator

/Gd.def2-TZVP.Dolg.14s14p10d8f1g.10s7p5d4f1g.ECP.36el.
M. Dolg, H. Stoll, H. Preuss. J. Chem. Phys. 90 (1989) 1730-1734. doi:10.1063/1.456066
GADOLINIUM (14s,14p,10d,8f,1g) -> [10s,7p,5d,4f,1g]
    36.0   4
* s-type functions
   14   10
    70672.9820000000
    10580.4200000000
     2467.2196000000
      710.3055000000
      223.6934000000
       42.8845000000
       30.5952000000
       15.7923000000
        3.9598000000
        2.0077000000
        0.7494000000
        0.3241000000
        0.0578000000
        0.0237000000
  0.0001350000000000  0.0000000000000000  0.0000000000000000  0.0000000000000000  0.0000000000000000  0.0000000000000000  0.0000000000000000  0.0000000000000000  0.0000000000000000  0.0000000000000000
  0.0010060000000000  0.0000000000000000  0.0000000000000000  0.0000000000000000  0.0000000000000000  0.0000000000000000  0.0000000000000000  0.0000000000000000  0.0000000000000000  0.0000000000000000
  0.0046050000000000  0.0000000000000000  0.0000000000000000  0.0000000000000000  0.0000000000000000  0.0000000000000000  0.0000000000000000  0.0000000000000000  0.0000000000000000  0.0000000000000000
  0.0135770000000000  0.0000000000000000  0.0000000000000000  0.0000000000000000  0.0000000000000000  0.0000000000000000  0.0000000000000000  0.0000000000000000  0.0000000000000000  0.0000000000000000
  0.0209150000000000  0.0000000000000000  0.0000000000000000  0.0000000000000000  0.0000000000000000  0.0000000000000000  0.0000000000000000  0.0000000000000000  0.0000000000000000  0.0000000000000000
  0.0000000000000000  1.0000000000000000  0.0000000000000000  0.0000000000000000  0.0000000000000000  0.0000000000000000  0.0000000000000000  0.0000000000000000  0.0000000000000000  0.0000000000000000
  0.0000000000000000  0.0000000000000000  1.0000000000000000  0.0000000000000000  0.0000000000000000  0.0000000000000000  0.0000000000000000  0.0000000000000000  0.0000000000000000  0.0000000000000000
  0.0000000000000000  0.0000000000000000  0.0000000000000000  1.0000000000000000  0.0000000000000000  0.0000000000000000  0.0000000000000000  0.0000000000000000  0.0000000000000000  0.0000000000000000
  0.0000000000000000  0.0000000000000000  0.0000000000000000  0.0000000000000000  1.0000000000000000  0.0000000000000000  0.0000000000000000  0.0000000000000000  0.0000000000000000  0.0000000000000000
  0.0000000000000000  0.0000000000000000  0.0000000000000000  0.0000000000000000  0.0000000000000000  1.0000000000000000  0.0000000000000000  0.0000000000000000  0.0000000000000000  0.0000000000000000
  0.0000000000000000  0.0000000000000000  0.0000000000000000  0.0000000000000000  0.0000000000000000  0.0000000000000000  1.0000000000000000  0.0000000000000000  0.0000000000000000  0.0000000000000000
  0.0000000000000000  0.0000000000000000  0.0000000000000000  0.0000000000000000  0.0000000000000000  0.0000000000000000  0.0000000000000000  1.0000000000000000  0.0000000000000000  0.0000000000000000
  0.0000000000000000  0.0000000000000000  0.0000000000000000  0.0000000000000000  0.0000000000000000  0.0000000000000000  0.0000000000000000  0.0000000000000000  1.0000000000000000  0.0000000000000000
  0.0000000000000000  0.0000000000000000  0.0000000000000000  0.0000000000000000  0.0000000000000000  0.0000000000000000  0.0000000000000000  0.0000000000000000  0.0000000000000000  1.0000000000000000
* p-type functions
   14    7
     1547.5176828000
      341.0435536300
      100.4480881100
       25.6387242000
       15.8976303160
        3.5643308647
        8.3793352896
        4.7567465018
        2.1155437701
        1.2378242468
     5787.4986425e-4
     2529.5715243e-4
     7834.5762145e-5
     2832.5755449e-5
 -0.0002748437776800  0.0000000000000000  0.0000000000000000  0.0000000000000000  0.0000000000000000  0.0000000000000000  0.0000000000000000
 -0.0022027518871000  0.0000000000000000  0.0000000000000000  0.0000000000000000  0.0000000000000000  0.0000000000000000  0.0000000000000000
 -0.0074993330072000  0.0000000000000000  0.0000000000000000  0.0000000000000000  0.0000000000000000  0.0000000000000000  0.0000000000000000
 -0.0756329119480000  0.0000000000000000  0.0000000000000000  0.0000000000000000  0.0000000000000000  0.0000000000000000  0.0000000000000000
  0.2444892900000000  0.0000000000000000  0.0000000000000000  0.0000000000000000  0.0000000000000000  0.0000000000000000  0.0000000000000000
 -0.2640016300400000  0.0000000000000000  0.0000000000000000  0.0000000000000000  0.0000000000000000  0.0000000000000000  0.0000000000000000
  0.0000000000000000 -0.1101684899900000  0.0000000000000000  0.0000000000000000  0.0000000000000000  0.0000000000000000  0.0000000000000000
  0.0000000000000000 -0.2431025599700000  0.0000000000000000  0.0000000000000000  0.0000000000000000  0.0000000000000000  0.0000000000000000
  0.0000000000000000 -0.1858975599800000  0.0000000000000000  0.0000000000000000  0.0000000000000000  0.0000000000000000  0.0000000000000000
  0.0000000000000000  0.0000000000000000  1.0000000000000000  0.0000000000000000  0.0000000000000000  0.0000000000000000  0.0000000000000000
  0.0000000000000000  0.0000000000000000  0.0000000000000000  1.0000000000000000  0.0000000000000000  0.0000000000000000  0.0000000000000000
  0.0000000000000000  0.0000000000000000  0.0000000000000000  0.0000000000000000  1.0000000000000000  0.0000000000000000  0.0000000000000000
  0.0000000000000000  0.0000000000000000  0.0000000000000000  0.0000000000000000  0.0000000000000000  1.0000000000000000  0.0000000000000000
  0.0000000000000000  0.0000000000000000  0.0000000000000000  0.0000000000000000  0.0000000000000000  0.0000000000000000  1.0000000000000000
* d-type functions
   10    5
      406.0994000000
      122.4205000000
       46.3679000000
       20.7289000000
        7.9773000000
        4.1175000000
        2.0783000000
        0.9888000000
        0.3389000000
        0.1037000000
  0.0006550000000000  0.0000000000000000  0.0000000000000000  0.0000000000000000  0.0000000000000000
  0.0053410000000000  0.0000000000000000  0.0000000000000000  0.0000000000000000  0.0000000000000000
  0.0221800000000000  0.0000000000000000  0.0000000000000000  0.0000000000000000  0.0000000000000000
  0.0296300000000000  0.0000000000000000  0.0000000000000000  0.0000000000000000  0.0000000000000000
  0.2882700000000000  0.0000000000000000  0.0000000000000000  0.0000000000000000  0.0000000000000000
  0.4496780000000000  0.0000000000000000  0.0000000000000000  0.0000000000000000  0.0000000000000000
  0.0000000000000000  1.0000000000000000  0.0000000000000000  0.0000000000000000  0.0000000000000000
  0.0000000000000000  0.0000000000000000  1.0000000000000000  0.0000000000000000  0.0000000000000000
  0.0000000000000000  0.0000000000000000  0.0000000000000000  1.0000000000000000  0.0000000000000000
  0.0000000000000000  0.0000000000000000  0.0000000000000000  0.0000000000000000  1.0000000000000000
* f-type functions
    8    4
      128.7052000000
       46.5647000000
       20.8882000000
        9.5233000000
        4.3476000000
        1.9241000000
        0.7926000000
        0.2855000000
  0.0039700000000000  0.0000000000000000  0.0000000000000000  0.0000000000000000
  0.0387350000000000  0.0000000000000000  0.0000000000000000  0.0000000000000000
  0.1339580000000000  0.0000000000000000  0.0000000000000000  0.0000000000000000
  0.2628350000000000  0.0000000000000000  0.0000000000000000  0.0000000000000000
  0.3539110000000000  0.0000000000000000  0.0000000000000000  0.0000000000000000
  0.0000000000000000  1.0000000000000000  0.0000000000000000  0.0000000000000000
  0.0000000000000000  0.0000000000000000  1.0000000000000000  0.0000000000000000
  0.0000000000000000  0.0000000000000000  0.0000000000000000  1.0000000000000000
* g-type functions
    1    1
        0.4757000000
  1.0000000000000000
PP, Gd, 28, 5 ;
  1 ;
 2,     1.00000000,     0.00000000 ;
  1 ;
 2,    24.60215100,   637.20086900 ;
  1 ;
 2,    16.88925000,   261.68960100 ;
  1 ;
 2,    13.64335800,   106.85653300 ;
  1 ;
 2,    24.12691700,   -50.68359000 ;
  1 ;
 2,    22.13188700,   -27.57963000 ;
Spectral Representation Operator
End of Spectral Representation Operator

/Tb.def2-TZVP.Dolg.14s14p10d8f1g.10s7p5d4f1g.ECP.37el.
M. Dolg, H. Stoll, H. Preuss. J. Chem. Phys. 90 (1989) 1730-1734. doi:10.1063/1.456066
TERBIUM (14s,14p,10d,8f,1g) -> [10s,7p,5d,4f,1g]
    37.0   4
* s-type functions
   14   10
    72672.9820000000
    10989.4670000000
     2527.1175000000
      721.0102000000
      226.9182000000
       46.0846000000
       30.5157000000
       15.7632000000
        4.0394000000
        2.0660000000
        0.7496000000
        0.3239000000
        0.0561000000
        0.0231000000
  0.0001450000000000  0.0000000000000000  0.0000000000000000  0.0000000000000000  0.0000000000000000  0.0000000000000000  0.0000000000000000  0.0000000000000000  0.0000000000000000  0.0000000000000000
  0.0010810000000000  0.0000000000000000  0.0000000000000000  0.0000000000000000  0.0000000000000000  0.0000000000000000  0.0000000000000000  0.0000000000000000  0.0000000000000000  0.0000000000000000
  0.0050610000000000  0.0000000000000000  0.0000000000000000  0.0000000000000000  0.0000000000000000  0.0000000000000000  0.0000000000000000  0.0000000000000000  0.0000000000000000  0.0000000000000000
  0.0147270000000000  0.0000000000000000  0.0000000000000000  0.0000000000000000  0.0000000000000000  0.0000000000000000  0.0000000000000000  0.0000000000000000  0.0000000000000000  0.0000000000000000
  0.0220290000000000  0.0000000000000000  0.0000000000000000  0.0000000000000000  0.0000000000000000  0.0000000000000000  0.0000000000000000  0.0000000000000000  0.0000000000000000  0.0000000000000000
  0.0000000000000000  1.0000000000000000  0.0000000000000000  0.0000000000000000  0.0000000000000000  0.0000000000000000  0.0000000000000000  0.0000000000000000  0.0000000000000000  0.0000000000000000
  0.0000000000000000  0.0000000000000000  1.0000000000000000  0.0000000000000000  0.0000000000000000  0.0000000000000000  0.0000000000000000  0.0000000000000000  0.0000000000000000  0.0000000000000000
  0.0000000000000000  0.0000000000000000  0.0000000000000000  1.0000000000000000  0.0000000000000000  0.0000000000000000  0.0000000000000000  0.0000000000000000  0.0000000000000000  0.0000000000000000
  0.0000000000000000  0.0000000000000000  0.0000000000000000  0.0000000000000000  1.0000000000000000  0.0000000000000000  0.0000000000000000  0.0000000000000000  0.0000000000000000  0.0000000000000000
  0.0000000000000000  0.0000000000000000  0.0000000000000000  0.0000000000000000  0.0000000000000000  1.0000000000000000  0.0000000000000000  0.0000000000000000  0.0000000000000000  0.0000000000000000
  0.0000000000000000  0.0000000000000000  0.0000000000000000  0.0000000000000000  0.0000000000000000  0.0000000000000000  1.0000000000000000  0.0000000000000000  0.0000000000000000  0.0000000000000000
  0.0000000000000000  0.0000000000000000  0.0000000000000000  0.0000000000000000  0.0000000000000000  0.0000000000000000  0.0000000000000000  1.0000000000000000  0.0000000000000000  0.0000000000000000
  0.0000000000000000  0.0000000000000000  0.0000000000000000  0.0000000000000000  0.0000000000000000  0.0000000000000000  0.0000000000000000  0.0000000000000000  1.0000000000000000  0.0000000000000000
  0.0000000000000000  0.0000000000000000  0.0000000000000000  0.0000000000000000  0.0000000000000000  0.0000000000000000  0.0000000000000000  0.0000000000000000  0.0000000000000000  1.0000000000000000
* p-type functions
   14    7
     1496.7406375000
      336.6722485800
       95.1077974360
       26.1739833510
       16.5741987940
        3.7589776432
        8.9860567493
        4.9587485157
        2.0850168854
        1.3118796539
        0.6009382909
     2627.2369944e-4
     7999.8395175e-5
     2911.6323886e-5
 -0.0003525219352100  0.0000000000000000  0.0000000000000000  0.0000000000000000  0.0000000000000000  0.0000000000000000  0.0000000000000000
 -0.0027802936896000  0.0000000000000000  0.0000000000000000  0.0000000000000000  0.0000000000000000  0.0000000000000000  0.0000000000000000
 -0.0097271998087000  0.0000000000000000  0.0000000000000000  0.0000000000000000  0.0000000000000000  0.0000000000000000  0.0000000000000000
 -0.0759752137480000  0.0000000000000000  0.0000000000000000  0.0000000000000000  0.0000000000000000  0.0000000000000000  0.0000000000000000
  0.2443837502700000  0.0000000000000000  0.0000000000000000  0.0000000000000000  0.0000000000000000  0.0000000000000000  0.0000000000000000
 -0.2637991898200000  0.0000000000000000  0.0000000000000000  0.0000000000000000  0.0000000000000000  0.0000000000000000  0.0000000000000000
  0.0000000000000000 -0.1119570598000000  0.0000000000000000  0.0000000000000000  0.0000000000000000  0.0000000000000000  0.0000000000000000
  0.0000000000000000 -0.2421936497500000  0.0000000000000000  0.0000000000000000  0.0000000000000000  0.0000000000000000  0.0000000000000000
  0.0000000000000000 -0.1856974097000000  0.0000000000000000  0.0000000000000000  0.0000000000000000  0.0000000000000000  0.0000000000000000
  0.0000000000000000  0.0000000000000000  1.0000000000000000  0.0000000000000000  0.0000000000000000  0.0000000000000000  0.0000000000000000
  0.0000000000000000  0.0000000000000000  0.0000000000000000  1.0000000000000000  0.0000000000000000  0.0000000000000000  0.0000000000000000
  0.0000000000000000  0.0000000000000000  0.0000000000000000  0.0000000000000000  1.0000000000000000  0.0000000000000000  0.0000000000000000
  0.0000000000000000  0.0000000000000000  0.0000000000000000  0.0000000000000000  0.0000000000000000  1.0000000000000000  0.0000000000000000
  0.0000000000000000  0.0000000000000000  0.0000000000000000  0.0000000000000000  0.0000000000000000  0.0000000000000000  1.0000000000000000
* d-type functions
   10    5
      410.8307000000
      123.8355000000
       47.0131000000
       20.2989000000
        8.0138000000
        4.0855000000
        2.0516000000
        0.9838000000
        0.3420000000
        0.1058000000
  0.0008490000000000  0.0000000000000000  0.0000000000000000  0.0000000000000000  0.0000000000000000
  0.0069370000000000  0.0000000000000000  0.0000000000000000  0.0000000000000000  0.0000000000000000
  0.0285330000000000  0.0000000000000000  0.0000000000000000  0.0000000000000000  0.0000000000000000
  0.0503420000000000  0.0000000000000000  0.0000000000000000  0.0000000000000000  0.0000000000000000
  0.3016330000000000  0.0000000000000000  0.0000000000000000  0.0000000000000000  0.0000000000000000
  0.4481780000000000  0.0000000000000000  0.0000000000000000  0.0000000000000000  0.0000000000000000
  0.0000000000000000  1.0000000000000000  0.0000000000000000  0.0000000000000000  0.0000000000000000
  0.0000000000000000  0.0000000000000000  1.0000000000000000  0.0000000000000000  0.0000000000000000
  0.0000000000000000  0.0000000000000000  0.0000000000000000  1.0000000000000000  0.0000000000000000
  0.0000000000000000  0.0000000000000000  0.0000000000000000  0.0000000000000000  1.0000000000000000
* f-type functions
    8    4
      128.9666000000
       46.7861000000
       21.0021000000
        9.5773000000
        4.3716000000
        1.9343000000
        0.7960000000
        0.2866000000
  0.0045880000000000  0.0000000000000000  0.0000000000000000  0.0000000000000000
  0.0435630000000000  0.0000000000000000  0.0000000000000000  0.0000000000000000
  0.1448800000000000  0.0000000000000000  0.0000000000000000  0.0000000000000000
  0.2724300000000000  0.0000000000000000  0.0000000000000000  0.0000000000000000
  0.3536520000000000  0.0000000000000000  0.0000000000000000  0.0000000000000000
  0.0000000000000000  1.0000000000000000  0.0000000000000000  0.0000000000000000
  0.0000000000000000  0.0000000000000000  1.0000000000000000  0.0000000000000000
  0.0000000000000000  0.0000000000000000  0.0000000000000000  1.0000000000000000
* g-type functions
    1    1
        0.4776000000
  1.0000000000000000
PP, Tb, 28, 5 ;
  1 ;
 2,     1.00000000,     0.00000000 ;
  1 ;
 2,    24.95295600,   668.59715500 ;
  1 ;
 2,    17.61089900,   266.98047500 ;
  1 ;
 2,    12.97600900,    97.50659600 ;
  1 ;
 2,    24.24886900,   -52.17575700 ;
  1 ;
 2,    23.13067200,   -28.69426800 ;
Spectral Representation Operator
End of Spectral Representation Operator

/Dy.def2-TZVP.Dolg.14s14p10d8f1g.10s7p5d4f1g.ECP.38el.
M. Dolg, H. Stoll, H. Preuss. J. Chem. Phys. 90 (1989) 1730-1734. doi:10.1063/1.456066
DYSPROSIUM (14s,14p,10d,8f,1g) -> [10s,7p,5d,4f,1g]
    38.0   4
* s-type functions
   14   10
    78529.7430000000
    11854.6990000000
     2719.9807000000
      772.4036000000
      242.0320000000
       48.3562000000
       31.8806000000
       16.8609000000
        4.2155000000
        2.1287000000
        0.7889000000
        0.3383000000
        0.0581000000
        0.0238000000
  0.0001380000000000  0.0000000000000000  0.0000000000000000  0.0000000000000000  0.0000000000000000  0.0000000000000000  0.0000000000000000  0.0000000000000000  0.0000000000000000  0.0000000000000000
  0.0010330000000000  0.0000000000000000  0.0000000000000000  0.0000000000000000  0.0000000000000000  0.0000000000000000  0.0000000000000000  0.0000000000000000  0.0000000000000000  0.0000000000000000
  0.0048610000000000  0.0000000000000000  0.0000000000000000  0.0000000000000000  0.0000000000000000  0.0000000000000000  0.0000000000000000  0.0000000000000000  0.0000000000000000  0.0000000000000000
  0.0143400000000000  0.0000000000000000  0.0000000000000000  0.0000000000000000  0.0000000000000000  0.0000000000000000  0.0000000000000000  0.0000000000000000  0.0000000000000000  0.0000000000000000
  0.0216200000000000  0.0000000000000000  0.0000000000000000  0.0000000000000000  0.0000000000000000  0.0000000000000000  0.0000000000000000  0.0000000000000000  0.0000000000000000  0.0000000000000000
  0.0000000000000000  1.0000000000000000  0.0000000000000000  0.0000000000000000  0.0000000000000000  0.0000000000000000  0.0000000000000000  0.0000000000000000  0.0000000000000000  0.0000000000000000
  0.0000000000000000  0.0000000000000000  1.0000000000000000  0.0000000000000000  0.0000000000000000  0.0000000000000000  0.0000000000000000  0.0000000000000000  0.0000000000000000  0.0000000000000000
  0.0000000000000000  0.0000000000000000  0.0000000000000000  1.0000000000000000  0.0000000000000000  0.0000000000000000  0.0000000000000000  0.0000000000000000  0.0000000000000000  0.0000000000000000
  0.0000000000000000  0.0000000000000000  0.0000000000000000  0.0000000000000000  1.0000000000000000  0.0000000000000000  0.0000000000000000  0.0000000000000000  0.0000000000000000  0.0000000000000000
  0.0000000000000000  0.0000000000000000  0.0000000000000000  0.0000000000000000  0.0000000000000000  1.0000000000000000  0.0000000000000000  0.0000000000000000  0.0000000000000000  0.0000000000000000
  0.0000000000000000  0.0000000000000000  0.0000000000000000  0.0000000000000000  0.0000000000000000  0.0000000000000000  1.0000000000000000  0.0000000000000000  0.0000000000000000  0.0000000000000000
  0.0000000000000000  0.0000000000000000  0.0000000000000000  0.0000000000000000  0.0000000000000000  0.0000000000000000  0.0000000000000000  1.0000000000000000  0.0000000000000000  0.0000000000000000
  0.0000000000000000  0.0000000000000000  0.0000000000000000  0.0000000000000000  0.0000000000000000  0.0000000000000000  0.0000000000000000  0.0000000000000000  1.0000000000000000  0.0000000000000000
  0.0000000000000000  0.0000000000000000  0.0000000000000000  0.0000000000000000  0.0000000000000000  0.0000000000000000  0.0000000000000000  0.0000000000000000  0.0000000000000000  1.0000000000000000
* p-type functions
   14    7
     1358.7955712000
      314.3007697400
       96.8336002360
       26.7949213430
       16.4027568320
        3.7814596949
       11.0242741210
        5.4163925954
        2.0677311442
        1.5508876090
     7000.8700696e-4
     3000.1063837e-4
     9351.0529355e-5
     3238.7494996e-5
 -0.0005412427374900  0.0000000000000000  0.0000000000000000  0.0000000000000000  0.0000000000000000  0.0000000000000000  0.0000000000000000
 -0.0038199599919000  0.0000000000000000  0.0000000000000000  0.0000000000000000  0.0000000000000000  0.0000000000000000  0.0000000000000000
 -0.0116595203700000  0.0000000000000000  0.0000000000000000  0.0000000000000000  0.0000000000000000  0.0000000000000000  0.0000000000000000
 -0.0713621669700000  0.0000000000000000  0.0000000000000000  0.0000000000000000  0.0000000000000000  0.0000000000000000  0.0000000000000000
  0.2416099399700000  0.0000000000000000  0.0000000000000000  0.0000000000000000  0.0000000000000000  0.0000000000000000  0.0000000000000000
 -0.2692786300700000  0.0000000000000000  0.0000000000000000  0.0000000000000000  0.0000000000000000  0.0000000000000000  0.0000000000000000
  0.0000000000000000 -0.1177630400700000  0.0000000000000000  0.0000000000000000  0.0000000000000000  0.0000000000000000  0.0000000000000000
  0.0000000000000000 -0.2442194999700000  0.0000000000000000  0.0000000000000000  0.0000000000000000  0.0000000000000000  0.0000000000000000
  0.0000000000000000 -0.1794789099900000  0.0000000000000000  0.0000000000000000  0.0000000000000000  0.0000000000000000  0.0000000000000000
  0.0000000000000000  0.0000000000000000  1.0000000000000000  0.0000000000000000  0.0000000000000000  0.0000000000000000  0.0000000000000000
  0.0000000000000000  0.0000000000000000  0.0000000000000000  1.0000000000000000  0.0000000000000000  0.0000000000000000  0.0000000000000000
  0.0000000000000000  0.0000000000000000  0.0000000000000000  0.0000000000000000  1.0000000000000000  0.0000000000000000  0.0000000000000000
  0.0000000000000000  0.0000000000000000  0.0000000000000000  0.0000000000000000  0.0000000000000000  1.0000000000000000  0.0000000000000000
  0.0000000000000000  0.0000000000000000  0.0000000000000000  0.0000000000000000  0.0000000000000000  0.0000000000000000  1.0000000000000000
* d-type functions
   10    5
      409.8032000000
      123.7104000000
       47.0976000000
       20.1202000000
        8.1571000000
        4.1474000000
        2.0825000000
        0.9998000000
        0.3202000000
        0.0913000000
  0.0010460000000000  0.0000000000000000  0.0000000000000000  0.0000000000000000  0.0000000000000000
  0.0084480000000000  0.0000000000000000  0.0000000000000000  0.0000000000000000  0.0000000000000000
  0.0339450000000000  0.0000000000000000  0.0000000000000000  0.0000000000000000  0.0000000000000000
  0.0633130000000000  0.0000000000000000  0.0000000000000000  0.0000000000000000  0.0000000000000000
  0.3105420000000000  0.0000000000000000  0.0000000000000000  0.0000000000000000  0.0000000000000000
  0.4432760000000000  0.0000000000000000  0.0000000000000000  0.0000000000000000  0.0000000000000000
  0.0000000000000000  1.0000000000000000  0.0000000000000000  0.0000000000000000  0.0000000000000000
  0.0000000000000000  0.0000000000000000  1.0000000000000000  0.0000000000000000  0.0000000000000000
  0.0000000000000000  0.0000000000000000  0.0000000000000000  1.0000000000000000  0.0000000000000000
  0.0000000000000000  0.0000000000000000  0.0000000000000000  0.0000000000000000  1.0000000000000000
* f-type functions
    8    4
      129.6274000000
       47.1727000000
       21.1586000000
        9.6381000000
        4.3953000000
        1.9426000000
        0.7980000000
        0.2866000000
  0.0052520000000000  0.0000000000000000  0.0000000000000000  0.0000000000000000
  0.0484900000000000  0.0000000000000000  0.0000000000000000  0.0000000000000000
  0.1547520000000000  0.0000000000000000  0.0000000000000000  0.0000000000000000
  0.2811700000000000  0.0000000000000000  0.0000000000000000  0.0000000000000000
  0.3538280000000000  0.0000000000000000  0.0000000000000000  0.0000000000000000
  0.0000000000000000  1.0000000000000000  0.0000000000000000  0.0000000000000000
  0.0000000000000000  0.0000000000000000  1.0000000000000000  0.0000000000000000
  0.0000000000000000  0.0000000000000000  0.0000000000000000  1.0000000000000000
* g-type functions
    1    1
        0.4782000000
  1.0000000000000000
PP, Dy, 28, 5 ;
  1 ;
 2,     1.00000000,     0.00000000 ;
  1 ;
 2,    26.42958600,   705.67122100 ;
  1 ;
 2,    17.31703400,   254.86698900 ;
  1 ;
 2,    12.91359900,    95.04518700 ;
  1 ;
 2,    24.90787800,   -54.57409300 ;
  1 ;
 2,    24.14875300,   -29.82827700 ;
Spectral Representation Operator
End of Spectral Representation Operator

/Ho.def2-TZVP.Dolg.14s14p10d8f1g.10s7p5d4f1g.ECP.39el.
M. Dolg, H. Stoll, H. Preuss. J. Chem. Phys. 90 (1989) 1730-1734. doi:10.1063/1.456066
HOLMIUM (14s,14p,10d,8f,1g) -> [10s,7p,5d,4f,1g]
    39.0   4
* s-type functions
   14   10
    86373.9550000000
    13014.2000000000
     2974.2417000000
      840.7710000000
      258.1223000000
       49.7648000000
       35.5463000000
       18.1290000000
        4.4456000000
        2.2170000000
        0.8329000000
        0.3544000000
        0.0597000000
        0.0244000000
  0.0000780000000000  0.0000000000000000  0.0000000000000000  0.0000000000000000  0.0000000000000000  0.0000000000000000  0.0000000000000000  0.0000000000000000  0.0000000000000000  0.0000000000000000
  0.0005880000000000  0.0000000000000000  0.0000000000000000  0.0000000000000000  0.0000000000000000  0.0000000000000000  0.0000000000000000  0.0000000000000000  0.0000000000000000  0.0000000000000000
  0.0028010000000000  0.0000000000000000  0.0000000000000000  0.0000000000000000  0.0000000000000000  0.0000000000000000  0.0000000000000000  0.0000000000000000  0.0000000000000000  0.0000000000000000
  0.0083640000000000  0.0000000000000000  0.0000000000000000  0.0000000000000000  0.0000000000000000  0.0000000000000000  0.0000000000000000  0.0000000000000000  0.0000000000000000  0.0000000000000000
  0.0134190000000000  0.0000000000000000  0.0000000000000000  0.0000000000000000  0.0000000000000000  0.0000000000000000  0.0000000000000000  0.0000000000000000  0.0000000000000000  0.0000000000000000
  0.0000000000000000  1.0000000000000000  0.0000000000000000  0.0000000000000000  0.0000000000000000  0.0000000000000000  0.0000000000000000  0.0000000000000000  0.0000000000000000  0.0000000000000000
  0.0000000000000000  0.0000000000000000  1.0000000000000000  0.0000000000000000  0.0000000000000000  0.0000000000000000  0.0000000000000000  0.0000000000000000  0.0000000000000000  0.0000000000000000
  0.0000000000000000  0.0000000000000000  0.0000000000000000  1.0000000000000000  0.0000000000000000  0.0000000000000000  0.0000000000000000  0.0000000000000000  0.0000000000000000  0.0000000000000000
  0.0000000000000000  0.0000000000000000  0.0000000000000000  0.0000000000000000  1.0000000000000000  0.0000000000000000  0.0000000000000000  0.0000000000000000  0.0000000000000000  0.0000000000000000
  0.0000000000000000  0.0000000000000000  0.0000000000000000  0.0000000000000000  0.0000000000000000  1.0000000000000000  0.0000000000000000  0.0000000000000000  0.0000000000000000  0.0000000000000000
  0.0000000000000000  0.0000000000000000  0.0000000000000000  0.0000000000000000  0.0000000000000000  0.0000000000000000  1.0000000000000000  0.0000000000000000  0.0000000000000000  0.0000000000000000
  0.0000000000000000  0.0000000000000000  0.0000000000000000  0.0000000000000000  0.0000000000000000  0.0000000000000000  0.0000000000000000  1.0000000000000000  0.0000000000000000  0.0000000000000000
  0.0000000000000000  0.0000000000000000  0.0000000000000000  0.0000000000000000  0.0000000000000000  0.0000000000000000  0.0000000000000000  0.0000000000000000  1.0000000000000000  0.0000000000000000
  0.0000000000000000  0.0000000000000000  0.0000000000000000  0.0000000000000000  0.0000000000000000  0.0000000000000000  0.0000000000000000  0.0000000000000000  0.0000000000000000  1.0000000000000000
* p-type functions
   14    7
     1332.9863082000
      314.4068793100
       97.9117194350
       27.9099616030
       16.5450973110
        3.9331568107
       11.7341126790
        5.7259586736
        2.1474251528
        1.9836134634
        0.8459926388
     3590.4662823e-4
     1278.0582053e-4
     3862.3978525e-5
 -0.0006988675283000  0.0000000000000000  0.0000000000000000  0.0000000000000000  0.0000000000000000  0.0000000000000000  0.0000000000000000
 -0.0047443415377000  0.0000000000000000  0.0000000000000000  0.0000000000000000  0.0000000000000000  0.0000000000000000  0.0000000000000000
 -0.0141647111100000  0.0000000000000000  0.0000000000000000  0.0000000000000000  0.0000000000000000  0.0000000000000000  0.0000000000000000
 -0.0676589273550000  0.0000000000000000  0.0000000000000000  0.0000000000000000  0.0000000000000000  0.0000000000000000  0.0000000000000000
  0.2390891708200000  0.0000000000000000  0.0000000000000000  0.0000000000000000  0.0000000000000000  0.0000000000000000  0.0000000000000000
 -0.2841945293700000  0.0000000000000000  0.0000000000000000  0.0000000000000000  0.0000000000000000  0.0000000000000000  0.0000000000000000
  0.0000000000000000 -0.1290358946200000  0.0000000000000000  0.0000000000000000  0.0000000000000000  0.0000000000000000  0.0000000000000000
  0.0000000000000000 -0.2287500848100000  0.0000000000000000  0.0000000000000000  0.0000000000000000  0.0000000000000000  0.0000000000000000
  0.0000000000000000 -0.1772415173200000  0.0000000000000000  0.0000000000000000  0.0000000000000000  0.0000000000000000  0.0000000000000000
  0.0000000000000000  0.0000000000000000  1.0000000000000000  0.0000000000000000  0.0000000000000000  0.0000000000000000  0.0000000000000000
  0.0000000000000000  0.0000000000000000  0.0000000000000000  1.0000000000000000  0.0000000000000000  0.0000000000000000  0.0000000000000000
  0.0000000000000000  0.0000000000000000  0.0000000000000000  0.0000000000000000  1.0000000000000000  0.0000000000000000  0.0000000000000000
  0.0000000000000000  0.0000000000000000  0.0000000000000000  0.0000000000000000  0.0000000000000000  1.0000000000000000  0.0000000000000000
  0.0000000000000000  0.0000000000000000  0.0000000000000000  0.0000000000000000  0.0000000000000000  0.0000000000000000  1.0000000000000000
* d-type functions
   10    5
      454.4404000000
      137.4123000000
       52.6936000000
       22.6037000000
        8.7808000000
        4.3752000000
        2.1022000000
        0.9073000000
        0.3172000000
        0.0975000000
  0.0010650000000000  0.0000000000000000  0.0000000000000000  0.0000000000000000  0.0000000000000000
  0.0087540000000000  0.0000000000000000  0.0000000000000000  0.0000000000000000  0.0000000000000000
  0.0358960000000000  0.0000000000000000  0.0000000000000000  0.0000000000000000  0.0000000000000000
  0.0768480000000000  0.0000000000000000  0.0000000000000000  0.0000000000000000  0.0000000000000000
  0.2922730000000000  0.0000000000000000  0.0000000000000000  0.0000000000000000  0.0000000000000000
  0.4570920000000000  0.0000000000000000  0.0000000000000000  0.0000000000000000  0.0000000000000000
  0.0000000000000000  1.0000000000000000  0.0000000000000000  0.0000000000000000  0.0000000000000000
  0.0000000000000000  0.0000000000000000  1.0000000000000000  0.0000000000000000  0.0000000000000000
  0.0000000000000000  0.0000000000000000  0.0000000000000000  1.0000000000000000  0.0000000000000000
  0.0000000000000000  0.0000000000000000  0.0000000000000000  0.0000000000000000  1.0000000000000000
* f-type functions
    8    4
      136.4678000000
       49.5692000000
       22.2471000000
       10.1359000000
        4.6186000000
        2.0375000000
        0.8343000000
        0.2979000000
  0.0052300000000000  0.0000000000000000  0.0000000000000000  0.0000000000000000
  0.0484490000000000  0.0000000000000000  0.0000000000000000  0.0000000000000000
  0.1562080000000000  0.0000000000000000  0.0000000000000000  0.0000000000000000
  0.2823840000000000  0.0000000000000000  0.0000000000000000  0.0000000000000000
  0.3538810000000000  0.0000000000000000  0.0000000000000000  0.0000000000000000
  0.0000000000000000  1.0000000000000000  0.0000000000000000  0.0000000000000000
  0.0000000000000000  0.0000000000000000  1.0000000000000000  0.0000000000000000
  0.0000000000000000  0.0000000000000000  0.0000000000000000  1.0000000000000000
* g-type functions
    1    1
        0.4985000000
  1.0000000000000000
PP, Ho, 28, 5 ;
  1 ;
 2,     1.00000000,     0.00000000 ;
  1 ;
 2,    28.39725700,   755.70313600 ;
  1 ;
 2,    17.43863300,   253.55199800 ;
  1 ;
 2,    12.43421200,    89.63567700 ;
  1 ;
 2,    25.38701000,   -55.48203600 ;
  1 ;
 2,    25.18850100,   -30.99112500 ;
Spectral Representation Operator
End of Spectral Representation Operator

/Er.def2-TZVP.Dolg.14s15p10d8f1g.10s8p5d4f1g.ECP.40el.
M. Dolg, H. Stoll, H. Preuss. J. Chem. Phys. 90 (1989) 1730-1734. doi:10.1063/1.456066
ERBIUM (14s,15p,10d,8f,1g) -> [10s,8p,5d,4f,1g]
    40.0   4
* s-type functions
   14   10
    89904.8350000000
    13532.8740000000
     3087.3042000000
      870.1876000000
      263.4262000000
       52.4141000000
       37.4387000000
       18.9300000000
        4.6293000000
        2.3028000000
        0.8646000000
        0.3661000000
        0.0605000000
        0.0247000000
  0.0000630000000000  0.0000000000000000  0.0000000000000000  0.0000000000000000  0.0000000000000000  0.0000000000000000  0.0000000000000000  0.0000000000000000  0.0000000000000000  0.0000000000000000
  0.0004730000000000  0.0000000000000000  0.0000000000000000  0.0000000000000000  0.0000000000000000  0.0000000000000000  0.0000000000000000  0.0000000000000000  0.0000000000000000  0.0000000000000000
  0.0022540000000000  0.0000000000000000  0.0000000000000000  0.0000000000000000  0.0000000000000000  0.0000000000000000  0.0000000000000000  0.0000000000000000  0.0000000000000000  0.0000000000000000
  0.0067060000000000  0.0000000000000000  0.0000000000000000  0.0000000000000000  0.0000000000000000  0.0000000000000000  0.0000000000000000  0.0000000000000000  0.0000000000000000  0.0000000000000000
  0.0108820000000000  0.0000000000000000  0.0000000000000000  0.0000000000000000  0.0000000000000000  0.0000000000000000  0.0000000000000000  0.0000000000000000  0.0000000000000000  0.0000000000000000
  0.0000000000000000  1.0000000000000000  0.0000000000000000  0.0000000000000000  0.0000000000000000  0.0000000000000000  0.0000000000000000  0.0000000000000000  0.0000000000000000  0.0000000000000000
  0.0000000000000000  0.0000000000000000  1.0000000000000000  0.0000000000000000  0.0000000000000000  0.0000000000000000  0.0000000000000000  0.0000000000000000  0.0000000000000000  0.0000000000000000
  0.0000000000000000  0.0000000000000000  0.0000000000000000  1.0000000000000000  0.0000000000000000  0.0000000000000000  0.0000000000000000  0.0000000000000000  0.0000000000000000  0.0000000000000000
  0.0000000000000000  0.0000000000000000  0.0000000000000000  0.0000000000000000  1.0000000000000000  0.0000000000000000  0.0000000000000000  0.0000000000000000  0.0000000000000000  0.0000000000000000
  0.0000000000000000  0.0000000000000000  0.0000000000000000  0.0000000000000000  0.0000000000000000  1.0000000000000000  0.0000000000000000  0.0000000000000000  0.0000000000000000  0.0000000000000000
  0.0000000000000000  0.0000000000000000  0.0000000000000000  0.0000000000000000  0.0000000000000000  0.0000000000000000  1.0000000000000000  0.0000000000000000  0.0000000000000000  0.0000000000000000
  0.0000000000000000  0.0000000000000000  0.0000000000000000  0.0000000000000000  0.0000000000000000  0.0000000000000000  0.0000000000000000  1.0000000000000000  0.0000000000000000  0.0000000000000000
  0.0000000000000000  0.0000000000000000  0.0000000000000000  0.0000000000000000  0.0000000000000000  0.0000000000000000  0.0000000000000000  0.0000000000000000  1.0000000000000000  0.0000000000000000
  0.0000000000000000  0.0000000000000000  0.0000000000000000  0.0000000000000000  0.0000000000000000  0.0000000000000000  0.0000000000000000  0.0000000000000000  0.0000000000000000  1.0000000000000000
* p-type functions
   15    8
     1313.7192000000
      317.6263400000
      100.7206200000
       31.0854120000
       16.7012420000
        4.4544611000
       11.9571970000
        6.1128678000
        2.3709039000
        2.6407536000
        1.0370364000
        0.4446922400
        0.1740643700
     6858.3626885e-5
     2611.8405217e-5
 -0.0008508570300000  0.0000000000000000  0.0000000000000000  0.0000000000000000  0.0000000000000000  0.0000000000000000  0.0000000000000000  0.0000000000000000
 -0.0056332121000000  0.0000000000000000  0.0000000000000000  0.0000000000000000  0.0000000000000000  0.0000000000000000  0.0000000000000000  0.0000000000000000
 -0.0159280600000000  0.0000000000000000  0.0000000000000000  0.0000000000000000  0.0000000000000000  0.0000000000000000  0.0000000000000000  0.0000000000000000
 -0.0562679360000000  0.0000000000000000  0.0000000000000000  0.0000000000000000  0.0000000000000000  0.0000000000000000  0.0000000000000000  0.0000000000000000
  0.2340557900000000  0.0000000000000000  0.0000000000000000  0.0000000000000000  0.0000000000000000  0.0000000000000000  0.0000000000000000  0.0000000000000000
 -0.3082190900000000  0.0000000000000000  0.0000000000000000  0.0000000000000000  0.0000000000000000  0.0000000000000000  0.0000000000000000  0.0000000000000000
  0.0000000000000000 -0.1460630000000000  0.0000000000000000  0.0000000000000000  0.0000000000000000  0.0000000000000000  0.0000000000000000  0.0000000000000000
  0.0000000000000000 -0.2136199700000000  0.0000000000000000  0.0000000000000000  0.0000000000000000  0.0000000000000000  0.0000000000000000  0.0000000000000000
  0.0000000000000000 -0.1772508800000000  0.0000000000000000  0.0000000000000000  0.0000000000000000  0.0000000000000000  0.0000000000000000  0.0000000000000000
  0.0000000000000000  0.0000000000000000  1.0000000000000000  0.0000000000000000  0.0000000000000000  0.0000000000000000  0.0000000000000000  0.0000000000000000
  0.0000000000000000  0.0000000000000000  0.0000000000000000  1.0000000000000000  0.0000000000000000  0.0000000000000000  0.0000000000000000  0.0000000000000000
  0.0000000000000000  0.0000000000000000  0.0000000000000000  0.0000000000000000  1.0000000000000000  0.0000000000000000  0.0000000000000000  0.0000000000000000
  0.0000000000000000  0.0000000000000000  0.0000000000000000  0.0000000000000000  0.0000000000000000  1.0000000000000000  0.0000000000000000  0.0000000000000000
  0.0000000000000000  0.0000000000000000  0.0000000000000000  0.0000000000000000  0.0000000000000000  0.0000000000000000  1.0000000000000000  0.0000000000000000
  0.0000000000000000  0.0000000000000000  0.0000000000000000  0.0000000000000000  0.0000000000000000  0.0000000000000000  0.0000000000000000  1.0000000000000000
* d-type functions
   10    5
      456.0008000000
      138.1523000000
       53.2044000000
       22.6815000000
        8.9971000000
        4.4298000000
        2.1154000000
        0.9092000000
        0.3110000000
        0.0933000000
  0.0014180000000000  0.0000000000000000  0.0000000000000000  0.0000000000000000  0.0000000000000000
  0.0115860000000000  0.0000000000000000  0.0000000000000000  0.0000000000000000  0.0000000000000000
  0.0468490000000000  0.0000000000000000  0.0000000000000000  0.0000000000000000  0.0000000000000000
  0.1040830000000000  0.0000000000000000  0.0000000000000000  0.0000000000000000  0.0000000000000000
  0.2884340000000000  0.0000000000000000  0.0000000000000000  0.0000000000000000  0.0000000000000000
  0.4498330000000000  0.0000000000000000  0.0000000000000000  0.0000000000000000  0.0000000000000000
  0.0000000000000000  1.0000000000000000  0.0000000000000000  0.0000000000000000  0.0000000000000000
  0.0000000000000000  0.0000000000000000  1.0000000000000000  0.0000000000000000  0.0000000000000000
  0.0000000000000000  0.0000000000000000  0.0000000000000000  1.0000000000000000  0.0000000000000000
  0.0000000000000000  0.0000000000000000  0.0000000000000000  0.0000000000000000  1.0000000000000000
* f-type functions
    8    4
      137.9575000000
       49.6732000000
       22.2754000000
       10.2123000000
        4.6589000000
        2.0551000000
        0.8406000000
        0.2996000000
  0.0052180000000000  0.0000000000000000  0.0000000000000000  0.0000000000000000
  0.0480470000000000  0.0000000000000000  0.0000000000000000  0.0000000000000000
  0.1636340000000000  0.0000000000000000  0.0000000000000000  0.0000000000000000
  0.2894830000000000  0.0000000000000000  0.0000000000000000  0.0000000000000000
  0.3537420000000000  0.0000000000000000  0.0000000000000000  0.0000000000000000
  0.0000000000000000  1.0000000000000000  0.0000000000000000  0.0000000000000000
  0.0000000000000000  0.0000000000000000  1.0000000000000000  0.0000000000000000
  0.0000000000000000  0.0000000000000000  0.0000000000000000  1.0000000000000000
* g-type functions
    1    1
        0.5018000000
  1.0000000000000000
PP, Er, 28, 5 ;
  1 ;
 2,     1.00000000,     0.00000000 ;
  1 ;
 2,    29.79859200,   800.95287600 ;
  1 ;
 2,    18.11423700,   262.01986900 ;
  1 ;
 2,    11.36958700,    80.17055200 ;
  1 ;
 2,    21.82123300,   -42.33628500 ;
  1 ;
 2,    26.25073500,   -32.18527800 ;
Spectral Representation Operator
End of Spectral Representation Operator

/Tm.def2-TZVP.Dolg.14s15p10d8f1g.10s8p5d4f1g.ECP.41el.
M. Dolg, H. Stoll, H. Preuss. J. Chem. Phys. 90 (1989) 1730-1734. doi:10.1063/1.456066
THULIUM (14s,15p,10d,8f,1g) -> [10s,8p,5d,4f,1g]
    41.0   4
* s-type functions
   14   10
    91965.7410000000
    13821.7180000000
     3143.9393000000
      882.0348000000
      261.8382000000
       55.3108000000
       39.5077000000
       19.6251000000
        4.8195000000
        2.3954000000
        0.8926000000
        0.3765000000
        0.0615000000
        0.0250000000
  0.0000560000000000  0.0000000000000000  0.0000000000000000  0.0000000000000000  0.0000000000000000  0.0000000000000000  0.0000000000000000  0.0000000000000000  0.0000000000000000  0.0000000000000000
  0.0004200000000000  0.0000000000000000  0.0000000000000000  0.0000000000000000  0.0000000000000000  0.0000000000000000  0.0000000000000000  0.0000000000000000  0.0000000000000000  0.0000000000000000
  0.0020100000000000  0.0000000000000000  0.0000000000000000  0.0000000000000000  0.0000000000000000  0.0000000000000000  0.0000000000000000  0.0000000000000000  0.0000000000000000  0.0000000000000000
  0.0059310000000000  0.0000000000000000  0.0000000000000000  0.0000000000000000  0.0000000000000000  0.0000000000000000  0.0000000000000000  0.0000000000000000  0.0000000000000000  0.0000000000000000
  0.0096710000000000  0.0000000000000000  0.0000000000000000  0.0000000000000000  0.0000000000000000  0.0000000000000000  0.0000000000000000  0.0000000000000000  0.0000000000000000  0.0000000000000000
  0.0000000000000000  1.0000000000000000  0.0000000000000000  0.0000000000000000  0.0000000000000000  0.0000000000000000  0.0000000000000000  0.0000000000000000  0.0000000000000000  0.0000000000000000
  0.0000000000000000  0.0000000000000000  1.0000000000000000  0.0000000000000000  0.0000000000000000  0.0000000000000000  0.0000000000000000  0.0000000000000000  0.0000000000000000  0.0000000000000000
  0.0000000000000000  0.0000000000000000  0.0000000000000000  1.0000000000000000  0.0000000000000000  0.0000000000000000  0.0000000000000000  0.0000000000000000  0.0000000000000000  0.0000000000000000
  0.0000000000000000  0.0000000000000000  0.0000000000000000  0.0000000000000000  1.0000000000000000  0.0000000000000000  0.0000000000000000  0.0000000000000000  0.0000000000000000  0.0000000000000000
  0.0000000000000000  0.0000000000000000  0.0000000000000000  0.0000000000000000  0.0000000000000000  1.0000000000000000  0.0000000000000000  0.0000000000000000  0.0000000000000000  0.0000000000000000
  0.0000000000000000  0.0000000000000000  0.0000000000000000  0.0000000000000000  0.0000000000000000  0.0000000000000000  1.0000000000000000  0.0000000000000000  0.0000000000000000  0.0000000000000000
  0.0000000000000000  0.0000000000000000  0.0000000000000000  0.0000000000000000  0.0000000000000000  0.0000000000000000  0.0000000000000000  1.0000000000000000  0.0000000000000000  0.0000000000000000
  0.0000000000000000  0.0000000000000000  0.0000000000000000  0.0000000000000000  0.0000000000000000  0.0000000000000000  0.0000000000000000  0.0000000000000000  1.0000000000000000  0.0000000000000000
  0.0000000000000000  0.0000000000000000  0.0000000000000000  0.0000000000000000  0.0000000000000000  0.0000000000000000  0.0000000000000000  0.0000000000000000  0.0000000000000000  1.0000000000000000
* p-type functions
   15    8
     1416.2116000000
      364.6677400000
      124.3216200000
       42.4521950000
       14.7305450000
        5.4481245000
       11.9917720000
        9.8698236000
        2.0053929000
        3.5694494000
        1.3379669000
        0.5792940800
        0.2369611000
     7651.2597103e-5
     2834.6699677e-5
 -0.0009559140700000  0.0000000000000000  0.0000000000000000  0.0000000000000000  0.0000000000000000  0.0000000000000000  0.0000000000000000  0.0000000000000000
 -0.0055852573000000  0.0000000000000000  0.0000000000000000  0.0000000000000000  0.0000000000000000  0.0000000000000000  0.0000000000000000  0.0000000000000000
 -0.0161817180000000  0.0000000000000000  0.0000000000000000  0.0000000000000000  0.0000000000000000  0.0000000000000000  0.0000000000000000  0.0000000000000000
 -0.0365598680000000  0.0000000000000000  0.0000000000000000  0.0000000000000000  0.0000000000000000  0.0000000000000000  0.0000000000000000  0.0000000000000000
  0.2371294200000000  0.0000000000000000  0.0000000000000000  0.0000000000000000  0.0000000000000000  0.0000000000000000  0.0000000000000000  0.0000000000000000
 -0.3057234100000000  0.0000000000000000  0.0000000000000000  0.0000000000000000  0.0000000000000000  0.0000000000000000  0.0000000000000000  0.0000000000000000
  0.0000000000000000 -0.1525167300000000  0.0000000000000000  0.0000000000000000  0.0000000000000000  0.0000000000000000  0.0000000000000000  0.0000000000000000
  0.0000000000000000 -0.2031155600000000  0.0000000000000000  0.0000000000000000  0.0000000000000000  0.0000000000000000  0.0000000000000000  0.0000000000000000
  0.0000000000000000 -0.1962183600000000  0.0000000000000000  0.0000000000000000  0.0000000000000000  0.0000000000000000  0.0000000000000000  0.0000000000000000
  0.0000000000000000  0.0000000000000000  1.0000000000000000  0.0000000000000000  0.0000000000000000  0.0000000000000000  0.0000000000000000  0.0000000000000000
  0.0000000000000000  0.0000000000000000  0.0000000000000000  1.0000000000000000  0.0000000000000000  0.0000000000000000  0.0000000000000000  0.0000000000000000
  0.0000000000000000  0.0000000000000000  0.0000000000000000  0.0000000000000000  1.0000000000000000  0.0000000000000000  0.0000000000000000  0.0000000000000000
  0.0000000000000000  0.0000000000000000  0.0000000000000000  0.0000000000000000  0.0000000000000000  1.0000000000000000  0.0000000000000000  0.0000000000000000
  0.0000000000000000  0.0000000000000000  0.0000000000000000  0.0000000000000000  0.0000000000000000  0.0000000000000000  1.0000000000000000  0.0000000000000000
  0.0000000000000000  0.0000000000000000  0.0000000000000000  0.0000000000000000  0.0000000000000000  0.0000000000000000  0.0000000000000000  1.0000000000000000
* d-type functions
   10    5
      462.7563000000
      140.2688000000
       54.0389000000
       22.9937000000
        9.1744000000
        4.4985000000
        2.1434000000
        0.9195000000
        0.3131000000
        0.0934000000
  0.0015900000000000  0.0000000000000000  0.0000000000000000  0.0000000000000000  0.0000000000000000
  0.0128920000000000  0.0000000000000000  0.0000000000000000  0.0000000000000000  0.0000000000000000
  0.0514160000000000  0.0000000000000000  0.0000000000000000  0.0000000000000000  0.0000000000000000
  0.1127030000000000  0.0000000000000000  0.0000000000000000  0.0000000000000000  0.0000000000000000
  0.2947910000000000  0.0000000000000000  0.0000000000000000  0.0000000000000000  0.0000000000000000
  0.4463680000000000  0.0000000000000000  0.0000000000000000  0.0000000000000000  0.0000000000000000
  0.0000000000000000  1.0000000000000000  0.0000000000000000  0.0000000000000000  0.0000000000000000
  0.0000000000000000  0.0000000000000000  1.0000000000000000  0.0000000000000000  0.0000000000000000
  0.0000000000000000  0.0000000000000000  0.0000000000000000  1.0000000000000000  0.0000000000000000
  0.0000000000000000  0.0000000000000000  0.0000000000000000  0.0000000000000000  1.0000000000000000
* f-type functions
    8    4
      139.4592000000
       50.4688000000
       22.6469000000
       10.3467000000
        4.7136000000
        2.0773000000
        0.8490000000
        0.3023000000
  0.0059800000000000  0.0000000000000000  0.0000000000000000  0.0000000000000000
  0.0537360000000000  0.0000000000000000  0.0000000000000000  0.0000000000000000
  0.1723870000000000  0.0000000000000000  0.0000000000000000  0.0000000000000000
  0.2955520000000000  0.0000000000000000  0.0000000000000000  0.0000000000000000
  0.3524380000000000  0.0000000000000000  0.0000000000000000  0.0000000000000000
  0.0000000000000000  1.0000000000000000  0.0000000000000000  0.0000000000000000
  0.0000000000000000  0.0000000000000000  1.0000000000000000  0.0000000000000000
  0.0000000000000000  0.0000000000000000  0.0000000000000000  1.0000000000000000
* g-type functions
    1    1
        0.5066000000
  1.0000000000000000
PP, Tm, 28, 5 ;
  1 ;
 2,     1.00000000,     0.00000000 ;
  1 ;
 2,    31.14412200,   845.51074300 ;
  1 ;
 2,    18.09235300,   258.58523900 ;
  1 ;
 2,    11.46915900,    80.72905900 ;
  1 ;
 2,    23.60554400,   -48.70126600 ;
  1 ;
 2,    27.32978100,   -33.39549600 ;
Spectral Representation Operator
End of Spectral Representation Operator

/Yb.def2-TZVP.Dolg.14s15p10d8f1g.10s8p5d4f1g.ECP.42el.
M. Dolg, H. Stoll, H. Preuss. J. Chem. Phys. 90 (1989) 1730-1734. doi:10.1063/1.456066
YTTERBIUM (14s,15p,10d,8f,1g) -> [10s,8p,5d,4f,1g]
    42.0   4
* s-type functions
   14   10
    91972.9030000000
    13787.3710000000
     3123.6135000000
      871.4754000000
      250.4630000000
       58.2827000000
       41.6305000000
       20.2164000000
        4.9972000000
        2.4822000000
        0.9179000000
        0.3853000000
        0.0614000000
        0.0250000000
  0.0000510000000000  0.0000000000000000  0.0000000000000000  0.0000000000000000  0.0000000000000000  0.0000000000000000  0.0000000000000000  0.0000000000000000  0.0000000000000000  0.0000000000000000
  0.0003860000000000  0.0000000000000000  0.0000000000000000  0.0000000000000000  0.0000000000000000  0.0000000000000000  0.0000000000000000  0.0000000000000000  0.0000000000000000  0.0000000000000000
  0.0018440000000000  0.0000000000000000  0.0000000000000000  0.0000000000000000  0.0000000000000000  0.0000000000000000  0.0000000000000000  0.0000000000000000  0.0000000000000000  0.0000000000000000
  0.0053560000000000  0.0000000000000000  0.0000000000000000  0.0000000000000000  0.0000000000000000  0.0000000000000000  0.0000000000000000  0.0000000000000000  0.0000000000000000  0.0000000000000000
  0.0088590000000000  0.0000000000000000  0.0000000000000000  0.0000000000000000  0.0000000000000000  0.0000000000000000  0.0000000000000000  0.0000000000000000  0.0000000000000000  0.0000000000000000
  0.0000000000000000  1.0000000000000000  0.0000000000000000  0.0000000000000000  0.0000000000000000  0.0000000000000000  0.0000000000000000  0.0000000000000000  0.0000000000000000  0.0000000000000000
  0.0000000000000000  0.0000000000000000  1.0000000000000000  0.0000000000000000  0.0000000000000000  0.0000000000000000  0.0000000000000000  0.0000000000000000  0.0000000000000000  0.0000000000000000
  0.0000000000000000  0.0000000000000000  0.0000000000000000  1.0000000000000000  0.0000000000000000  0.0000000000000000  0.0000000000000000  0.0000000000000000  0.0000000000000000  0.0000000000000000
  0.0000000000000000  0.0000000000000000  0.0000000000000000  0.0000000000000000  1.0000000000000000  0.0000000000000000  0.0000000000000000  0.0000000000000000  0.0000000000000000  0.0000000000000000
  0.0000000000000000  0.0000000000000000  0.0000000000000000  0.0000000000000000  0.0000000000000000  1.0000000000000000  0.0000000000000000  0.0000000000000000  0.0000000000000000  0.0000000000000000
  0.0000000000000000  0.0000000000000000  0.0000000000000000  0.0000000000000000  0.0000000000000000  0.0000000000000000  1.0000000000000000  0.0000000000000000  0.0000000000000000  0.0000000000000000
  0.0000000000000000  0.0000000000000000  0.0000000000000000  0.0000000000000000  0.0000000000000000  0.0000000000000000  0.0000000000000000  1.0000000000000000  0.0000000000000000  0.0000000000000000
  0.0000000000000000  0.0000000000000000  0.0000000000000000  0.0000000000000000  0.0000000000000000  0.0000000000000000  0.0000000000000000  0.0000000000000000  1.0000000000000000  0.0000000000000000
  0.0000000000000000  0.0000000000000000  0.0000000000000000  0.0000000000000000  0.0000000000000000  0.0000000000000000  0.0000000000000000  0.0000000000000000  0.0000000000000000  1.0000000000000000
* p-type functions
   15    8
     1497.5567000000
      375.0410100000
      128.6972700000
       45.2707590000
       14.9069710000
        5.6450858000
       12.2741080000
       10.6956310000
        2.0359782000
        3.6752106000
        1.3296961000
        0.5533896600
        0.2238235000
      683.5046765e-4
     2535.5670803e-5
 -0.0010182934000000  0.0000000000000000  0.0000000000000000  0.0000000000000000  0.0000000000000000  0.0000000000000000  0.0000000000000000  0.0000000000000000
 -0.0060919401000000  0.0000000000000000  0.0000000000000000  0.0000000000000000  0.0000000000000000  0.0000000000000000  0.0000000000000000  0.0000000000000000
 -0.0170776930000000  0.0000000000000000  0.0000000000000000  0.0000000000000000  0.0000000000000000  0.0000000000000000  0.0000000000000000  0.0000000000000000
 -0.0356555080000000  0.0000000000000000  0.0000000000000000  0.0000000000000000  0.0000000000000000  0.0000000000000000  0.0000000000000000  0.0000000000000000
  0.2373222600000000  0.0000000000000000  0.0000000000000000  0.0000000000000000  0.0000000000000000  0.0000000000000000  0.0000000000000000  0.0000000000000000
 -0.3055968900000000  0.0000000000000000  0.0000000000000000  0.0000000000000000  0.0000000000000000  0.0000000000000000  0.0000000000000000  0.0000000000000000
  0.0000000000000000 -0.1525214100000000  0.0000000000000000  0.0000000000000000  0.0000000000000000  0.0000000000000000  0.0000000000000000  0.0000000000000000
  0.0000000000000000 -0.2024349200000000  0.0000000000000000  0.0000000000000000  0.0000000000000000  0.0000000000000000  0.0000000000000000  0.0000000000000000
  0.0000000000000000 -0.1962104600000000  0.0000000000000000  0.0000000000000000  0.0000000000000000  0.0000000000000000  0.0000000000000000  0.0000000000000000
  0.0000000000000000  0.0000000000000000  1.0000000000000000  0.0000000000000000  0.0000000000000000  0.0000000000000000  0.0000000000000000  0.0000000000000000
  0.0000000000000000  0.0000000000000000  0.0000000000000000  1.0000000000000000  0.0000000000000000  0.0000000000000000  0.0000000000000000  0.0000000000000000
  0.0000000000000000  0.0000000000000000  0.0000000000000000  0.0000000000000000  1.0000000000000000  0.0000000000000000  0.0000000000000000  0.0000000000000000
  0.0000000000000000  0.0000000000000000  0.0000000000000000  0.0000000000000000  0.0000000000000000  1.0000000000000000  0.0000000000000000  0.0000000000000000
  0.0000000000000000  0.0000000000000000  0.0000000000000000  0.0000000000000000  0.0000000000000000  0.0000000000000000  1.0000000000000000  0.0000000000000000
  0.0000000000000000  0.0000000000000000  0.0000000000000000  0.0000000000000000  0.0000000000000000  0.0000000000000000  0.0000000000000000  1.0000000000000000
* d-type functions
   10    5
      469.7606000000
      142.6128000000
       55.1267000000
       23.4415000000
        9.4951000000
        4.5792000000
        2.1646000000
        0.9238000000
        0.3107000000
        0.0914000000
  0.0019840000000000  0.0000000000000000  0.0000000000000000  0.0000000000000000  0.0000000000000000
  0.0160130000000000  0.0000000000000000  0.0000000000000000  0.0000000000000000  0.0000000000000000
  0.0631530000000000  0.0000000000000000  0.0000000000000000  0.0000000000000000  0.0000000000000000
  0.1378000000000000  0.0000000000000000  0.0000000000000000  0.0000000000000000  0.0000000000000000
  0.2854980000000000  0.0000000000000000  0.0000000000000000  0.0000000000000000  0.0000000000000000
  0.4383090000000000  0.0000000000000000  0.0000000000000000  0.0000000000000000  0.0000000000000000
  0.0000000000000000  1.0000000000000000  0.0000000000000000  0.0000000000000000  0.0000000000000000
  0.0000000000000000  0.0000000000000000  1.0000000000000000  0.0000000000000000  0.0000000000000000
  0.0000000000000000  0.0000000000000000  0.0000000000000000  1.0000000000000000  0.0000000000000000
  0.0000000000000000  0.0000000000000000  0.0000000000000000  0.0000000000000000  1.0000000000000000
* f-type functions
    8    4
      142.0293000000
       51.0862000000
       22.8741000000
       10.5025000000
        4.7872000000
        2.1088000000
        0.8609000000
        0.3060000000
  0.0059570000000000  0.0000000000000000  0.0000000000000000  0.0000000000000000
  0.0531800000000000  0.0000000000000000  0.0000000000000000  0.0000000000000000
  0.1780760000000000  0.0000000000000000  0.0000000000000000  0.0000000000000000
  0.3006000000000000  0.0000000000000000  0.0000000000000000  0.0000000000000000
  0.3503420000000000  0.0000000000000000  0.0000000000000000  0.0000000000000000
  0.0000000000000000  1.0000000000000000  0.0000000000000000  0.0000000000000000
  0.0000000000000000  0.0000000000000000  1.0000000000000000  0.0000000000000000
  0.0000000000000000  0.0000000000000000  0.0000000000000000  1.0000000000000000
* g-type functions
    1    1
        0.5133000000
  1.0000000000000000
PP, Yb, 28, 5 ;
  1 ;
 2,     1.00000000,     0.00000000 ;
  1 ;
 2,    32.42448400,   891.01377700 ;
  1 ;
 2,    18.65623200,   264.03695300 ;
  1 ;
 2,    10.49022200,    73.92391900 ;
  1 ;
 2,    20.77418300,   -39.59217300 ;
  1 ;
 2,    28.43102800,   -34.63863800 ;
Spectral Representation Operator
End of Spectral Representation Operator

/Lu.def2-TZVP.Cao.14s15p10d8f1g.10s8p5d4f1g.ECP.43el.
X. Cao, M. Dolg. J. Chem. Phys. 115 (2001) 7348. doi:10.1063/1.1406535
LUTETIUM (14s,15p,10d,8f,1g) -> [10s,8p,5d,4f,1g]
    43.0   4
* s-type functions
   14   10
    95169.7670000000
    15488.4030000000
     3776.2335000000
     1079.0501000000
      268.9538000000
       63.4679000000
       45.1332000000
       21.4568000000
        5.3483000000
        2.6778000000
        1.0287000000
        0.4408000000
        0.0791000000
        0.0313000000
  0.0000220000000000  0.0000000000000000  0.0000000000000000  0.0000000000000000  0.0000000000000000  0.0000000000000000  0.0000000000000000  0.0000000000000000  0.0000000000000000  0.0000000000000000
  0.0001450000000000  0.0000000000000000  0.0000000000000000  0.0000000000000000  0.0000000000000000  0.0000000000000000  0.0000000000000000  0.0000000000000000  0.0000000000000000  0.0000000000000000
  0.0006510000000000  0.0000000000000000  0.0000000000000000  0.0000000000000000  0.0000000000000000  0.0000000000000000  0.0000000000000000  0.0000000000000000  0.0000000000000000  0.0000000000000000
  0.0020380000000000  0.0000000000000000  0.0000000000000000  0.0000000000000000  0.0000000000000000  0.0000000000000000  0.0000000000000000  0.0000000000000000  0.0000000000000000  0.0000000000000000
  0.0051270000000000  0.0000000000000000  0.0000000000000000  0.0000000000000000  0.0000000000000000  0.0000000000000000  0.0000000000000000  0.0000000000000000  0.0000000000000000  0.0000000000000000
  0.0000000000000000  1.0000000000000000  0.0000000000000000  0.0000000000000000  0.0000000000000000  0.0000000000000000  0.0000000000000000  0.0000000000000000  0.0000000000000000  0.0000000000000000
  0.0000000000000000  0.0000000000000000  1.0000000000000000  0.0000000000000000  0.0000000000000000  0.0000000000000000  0.0000000000000000  0.0000000000000000  0.0000000000000000  0.0000000000000000
  0.0000000000000000  0.0000000000000000  0.0000000000000000  1.0000000000000000  0.0000000000000000  0.0000000000000000  0.0000000000000000  0.0000000000000000  0.0000000000000000  0.0000000000000000
  0.0000000000000000  0.0000000000000000  0.0000000000000000  0.0000000000000000  1.0000000000000000  0.0000000000000000  0.0000000000000000  0.0000000000000000  0.0000000000000000  0.0000000000000000
  0.0000000000000000  0.0000000000000000  0.0000000000000000  0.0000000000000000  0.0000000000000000  1.0000000000000000  0.0000000000000000  0.0000000000000000  0.0000000000000000  0.0000000000000000
  0.0000000000000000  0.0000000000000000  0.0000000000000000  0.0000000000000000  0.0000000000000000  0.0000000000000000  1.0000000000000000  0.0000000000000000  0.0000000000000000  0.0000000000000000
  0.0000000000000000  0.0000000000000000  0.0000000000000000  0.0000000000000000  0.0000000000000000  0.0000000000000000  0.0000000000000000  1.0000000000000000  0.0000000000000000  0.0000000000000000
  0.0000000000000000  0.0000000000000000  0.0000000000000000  0.0000000000000000  0.0000000000000000  0.0000000000000000  0.0000000000000000  0.0000000000000000  1.0000000000000000  0.0000000000000000
  0.0000000000000000  0.0000000000000000  0.0000000000000000  0.0000000000000000  0.0000000000000000  0.0000000000000000  0.0000000000000000  0.0000000000000000  0.0000000000000000  1.0000000000000000
* p-type functions
   15    8
     1500.5317313000
      382.3974893700
      132.9996962800
       46.1100324190
       15.5835290110
        5.7856677022
       12.3337339200
       11.0803314150
        2.0341747228
        3.7823361008
        1.3682592248
     5728.8205601e-4
     2279.3165135e-4
     8140.3917986e-5
     2909.1071778e-5
 -0.0010192569555000  0.0000000000000000  0.0000000000000000  0.0000000000000000  0.0000000000000000  0.0000000000000000  0.0000000000000000  0.0000000000000000
 -0.0059476212135000  0.0000000000000000  0.0000000000000000  0.0000000000000000  0.0000000000000000  0.0000000000000000  0.0000000000000000  0.0000000000000000
 -0.0162651609290000  0.0000000000000000  0.0000000000000000  0.0000000000000000  0.0000000000000000  0.0000000000000000  0.0000000000000000  0.0000000000000000
 -0.0356238458390000  0.0000000000000000  0.0000000000000000  0.0000000000000000  0.0000000000000000  0.0000000000000000  0.0000000000000000  0.0000000000000000
  0.2370917107400000  0.0000000000000000  0.0000000000000000  0.0000000000000000  0.0000000000000000  0.0000000000000000  0.0000000000000000  0.0000000000000000
 -0.3067097784400000  0.0000000000000000  0.0000000000000000  0.0000000000000000  0.0000000000000000  0.0000000000000000  0.0000000000000000  0.0000000000000000
  0.0000000000000000 -0.1531303106600000  0.0000000000000000  0.0000000000000000  0.0000000000000000  0.0000000000000000  0.0000000000000000  0.0000000000000000
  0.0000000000000000 -0.2030066485200000  0.0000000000000000  0.0000000000000000  0.0000000000000000  0.0000000000000000  0.0000000000000000  0.0000000000000000
  0.0000000000000000 -0.1945836126300000  0.0000000000000000  0.0000000000000000  0.0000000000000000  0.0000000000000000  0.0000000000000000  0.0000000000000000
  0.0000000000000000  0.0000000000000000  1.0000000000000000  0.0000000000000000  0.0000000000000000  0.0000000000000000  0.0000000000000000  0.0000000000000000
  0.0000000000000000  0.0000000000000000  0.0000000000000000  1.0000000000000000  0.0000000000000000  0.0000000000000000  0.0000000000000000  0.0000000000000000
  0.0000000000000000  0.0000000000000000  0.0000000000000000  0.0000000000000000  1.0000000000000000  0.0000000000000000  0.0000000000000000  0.0000000000000000
  0.0000000000000000  0.0000000000000000  0.0000000000000000  0.0000000000000000  0.0000000000000000  1.0000000000000000  0.0000000000000000  0.0000000000000000
  0.0000000000000000  0.0000000000000000  0.0000000000000000  0.0000000000000000  0.0000000000000000  0.0000000000000000  1.0000000000000000  0.0000000000000000
  0.0000000000000000  0.0000000000000000  0.0000000000000000  0.0000000000000000  0.0000000000000000  0.0000000000000000  0.0000000000000000  1.0000000000000000
* d-type functions
   10    5
      484.5275000000
      146.6655000000
       56.3779000000
       23.6711000000
        9.4401000000
        4.3712000000
        1.9580000000
        0.7272000000
        0.2460000000
        0.0744000000
  0.0022860000000000  0.0000000000000000  0.0000000000000000  0.0000000000000000  0.0000000000000000
  0.0186290000000000  0.0000000000000000  0.0000000000000000  0.0000000000000000  0.0000000000000000
  0.0740880000000000  0.0000000000000000  0.0000000000000000  0.0000000000000000  0.0000000000000000
  0.1615540000000000  0.0000000000000000  0.0000000000000000  0.0000000000000000  0.0000000000000000
  0.3080910000000000  0.0000000000000000  0.0000000000000000  0.0000000000000000  0.0000000000000000
  0.4483340000000000  0.0000000000000000  0.0000000000000000  0.0000000000000000  0.0000000000000000
  0.0000000000000000  1.0000000000000000  0.0000000000000000  0.0000000000000000  0.0000000000000000
  0.0000000000000000  0.0000000000000000  1.0000000000000000  0.0000000000000000  0.0000000000000000
  0.0000000000000000  0.0000000000000000  0.0000000000000000  1.0000000000000000  0.0000000000000000
  0.0000000000000000  0.0000000000000000  0.0000000000000000  0.0000000000000000  1.0000000000000000
* f-type functions
    8    4
      175.1559000000
       62.8909000000
       28.3624000000
       13.2478000000
        6.1440000000
        2.7623000000
        1.1574000000
        0.4244000000
  0.0041020000000000  0.0000000000000000  0.0000000000000000  0.0000000000000000
  0.0390860000000000  0.0000000000000000  0.0000000000000000  0.0000000000000000
  0.1470440000000000  0.0000000000000000  0.0000000000000000  0.0000000000000000
  0.2710920000000000  0.0000000000000000  0.0000000000000000  0.0000000000000000
  0.3456650000000000  0.0000000000000000  0.0000000000000000  0.0000000000000000
  0.0000000000000000  1.0000000000000000  0.0000000000000000  0.0000000000000000
  0.0000000000000000  0.0000000000000000  1.0000000000000000  0.0000000000000000
  0.0000000000000000  0.0000000000000000  0.0000000000000000  1.0000000000000000
* g-type functions
    1    1
        0.7009000000
  1.0000000000000000
PP, Lu, 28, 5 ;
  1 ;
 2,     1.00000000,     0.00000000 ;
  1 ;
 2,    35.16209700,   989.99558400 ;
  1 ;
 2,    19.46440200,   278.86565200 ;
  1 ;
 2,    10.00686500,    71.00917800 ;
  1 ;
 2,    23.51793200,   -47.40589000 ;
  1 ;
 2,    29.41223800,   -35.55714600 ;
Spectral Representation Operator
End of Spectral Representation Operator

/Hf.def2-TZVP.Andrae.9s7p5d1f.6s4p3d1f.ECP.12el.
D. Andrae, U. Haussermann, M. Dolg, H. Stoll, H. Preuss. Theor. Chim. Acta 77 (1990) 123-141. doi:10.1007/bf01114537
HAFNIUM (9s,7p,5d,1f) -> [6s,4p,3d,1f]
    12.0   3
* s-type functions
    9    6
       24.0000000000
       16.0000000000
       14.4000000000
       10.3045046670
        3.8426510824
     9329.6029049e-4
     4261.5320942e-4
     9336.6560195e-5
     3553.2895141e-5
  0.1936944864400000  0.0000000000000000  0.0000000000000000  0.0000000000000000  0.0000000000000000  0.0000000000000000
 -3.5064630782000000  0.0000000000000000  0.0000000000000000  0.0000000000000000  0.0000000000000000  0.0000000000000000
  4.3082581000000000  0.0000000000000000  0.0000000000000000  0.0000000000000000  0.0000000000000000  0.0000000000000000
 -0.9104580974200000  0.0000000000000000  0.0000000000000000  0.0000000000000000  0.0000000000000000  0.0000000000000000
  0.0000000000000000  1.0000000000000000  0.0000000000000000  0.0000000000000000  0.0000000000000000  0.0000000000000000
  0.0000000000000000  0.0000000000000000  1.0000000000000000  0.0000000000000000  0.0000000000000000  0.0000000000000000
  0.0000000000000000  0.0000000000000000  0.0000000000000000  1.0000000000000000  0.0000000000000000  0.0000000000000000
  0.0000000000000000  0.0000000000000000  0.0000000000000000  0.0000000000000000  1.0000000000000000  0.0000000000000000
  0.0000000000000000  0.0000000000000000  0.0000000000000000  0.0000000000000000  0.0000000000000000  1.0000000000000000
* p-type functions
    7    4
       17.0000000000
       11.7380720970
        4.9203967161
        1.1251726138
     5422.0114055e-4
     2565.9447877e-4
        0.0650000000
 -0.0303164918800000  0.0000000000000000  0.0000000000000000  0.0000000000000000
  0.1013927968600000  0.0000000000000000  0.0000000000000000  0.0000000000000000
 -0.2822792465700000  0.0000000000000000  0.0000000000000000  0.0000000000000000
  0.5203200850100000  0.0000000000000000  0.0000000000000000  0.0000000000000000
  0.0000000000000000  1.0000000000000000  0.0000000000000000  0.0000000000000000
  0.0000000000000000  0.0000000000000000  1.0000000000000000  0.0000000000000000
  0.0000000000000000  0.0000000000000000  0.0000000000000000  1.0000000000000000
* d-type functions
    5    3
        3.9820623229
        1.3077987772
     5327.2310298e-4
     2056.4954488e-4
     7309.9858787e-5
 -0.0424460239440000  0.0000000000000000  0.0000000000000000
  0.1840923256400000  0.0000000000000000  0.0000000000000000
  0.4148442351600000  0.0000000000000000  0.0000000000000000
  0.0000000000000000  1.0000000000000000  0.0000000000000000
  0.0000000000000000  0.0000000000000000  1.0000000000000000
* f-type functions
    1    1
        0.3154700000
  1.0000000000000000
PP, Hf, 60, 3 ;
  1 ;
 2,     1.78576984,    10.04672251 ;
  3 ;
 2,    14.76995900,  1499.28471073 ;
 2,     7.38497940,    40.28210136 ;
 2,     1.78576984,   -10.04672251 ;
  3 ;
 2,     9.84948950,   397.73300533 ;
 2,     4.92474450,    19.31640586 ;
 2,     1.78576984,   -10.04672251 ;
  3 ;
 2,     6.09675640,   101.32980526 ;
 2,     3.04837820,     5.87343821 ;
 2,     1.78576984,   -10.04672251 ;
Spectral Representation Operator
End of Spectral Representation Operator

/Ta.def2-TZVP.Andrae.9s7p5d1f.6s4p3d1f.ECP.13el.
D. Andrae, U. Haussermann, M. Dolg, H. Stoll, H. Preuss. Theor. Chim. Acta 77 (1990) 123-141. doi:10.1007/bf01114537
TANTALUM (9s,7p,5d,1f) -> [6s,4p,3d,1f]
    13.0   3
* s-type functions
    9    6
       24.4736509440
       18.7213725490
       11.5000000000
       10.3500000000
        3.8436180089
        1.0202266016
     4677.4781869e-4
        0.1032318667
     3867.4461203e-5
  0.2059032248800000  0.0000000000000000  0.0000000000000000  0.0000000000000000  0.0000000000000000  0.0000000000000000
 -0.7467079551400000  0.0000000000000000  0.0000000000000000  0.0000000000000000  0.0000000000000000  0.0000000000000000
  3.4071363897000000  0.0000000000000000  0.0000000000000000  0.0000000000000000  0.0000000000000000  0.0000000000000000
 -2.8175487609000000  0.0000000000000000  0.0000000000000000  0.0000000000000000  0.0000000000000000  0.0000000000000000
  0.0000000000000000  1.0000000000000000  0.0000000000000000  0.0000000000000000  0.0000000000000000  0.0000000000000000
  0.0000000000000000  0.0000000000000000  1.0000000000000000  0.0000000000000000  0.0000000000000000  0.0000000000000000
  0.0000000000000000  0.0000000000000000  0.0000000000000000  1.0000000000000000  0.0000000000000000  0.0000000000000000
  0.0000000000000000  0.0000000000000000  0.0000000000000000  0.0000000000000000  1.0000000000000000  0.0000000000000000
  0.0000000000000000  0.0000000000000000  0.0000000000000000  0.0000000000000000  0.0000000000000000  1.0000000000000000
* p-type functions
    7    4
       17.0000000000
       12.0081865360
        5.0278760583
        1.1937124184
     5788.9707053e-4
     2722.5198801e-4
        0.0650000000
 -0.0325773056160000  0.0000000000000000  0.0000000000000000  0.0000000000000000
  0.1033628736500000  0.0000000000000000  0.0000000000000000  0.0000000000000000
 -0.2852652169600000  0.0000000000000000  0.0000000000000000  0.0000000000000000
  0.5179014115500000  0.0000000000000000  0.0000000000000000  0.0000000000000000
  0.0000000000000000  1.0000000000000000  0.0000000000000000  0.0000000000000000
  0.0000000000000000  0.0000000000000000  1.0000000000000000  0.0000000000000000
  0.0000000000000000  0.0000000000000000  0.0000000000000000  1.0000000000000000
* d-type functions
    5    3
        3.9738796278
        1.4528884813
     6104.2908544e-4
        0.2421627651
     8790.9318337e-5
 -0.0527993107140000  0.0000000000000000  0.0000000000000000
  0.1855831947100000  0.0000000000000000  0.0000000000000000
  0.4295907163100000  0.0000000000000000  0.0000000000000000
  0.0000000000000000  1.0000000000000000  0.0000000000000000
  0.0000000000000000  0.0000000000000000  1.0000000000000000
* f-type functions
    1    1
        0.3738600000
  1.0000000000000000
PP, Ta, 60, 3 ;
  1 ;
 2,     2.01788111,    12.01796094 ;
  3 ;
 2,    14.54640770,  1345.88064703 ;
 2,     7.27320380,    36.76680620 ;
 2,     2.01788111,   -12.01796094 ;
  3 ;
 2,     9.93556529,   378.42530145 ;
 2,     4.96778243,    22.29309086 ;
 2,     2.01788111,   -12.01796094 ;
  3 ;
 2,     6.34737691,   104.88395571 ;
 2,     3.17368846,     8.75584805 ;
 2,     2.01788111,   -12.01796094 ;
Spectral Representation Operator
End of Spectral Representation Operator

/W.def2-TZVP.Andrae.8s7p6d1f.6s4p3d1f.ECP.14el.
D. Andrae, U. Haussermann, M. Dolg, H. Stoll, H. Preuss. Theor. Chim. Acta 77 (1990) 123-141. doi:10.1007/bf01114537
TUNGSTEN (8s,7p,6d,1f) -> [6s,4p,3d,1f]
    14.0   3
* s-type functions
    8    6
       30.0000000000
       27.0000000000
       13.0780456840
        4.8100449717
     9849.7804263e-4
     4491.0485344e-4
        0.1144835292
     4172.0421956e-5
  0.3224648341000000  0.0000000000000000  0.0000000000000000  0.0000000000000000  0.0000000000000000  0.0000000000000000
 -0.4669225721400000  0.0000000000000000  0.0000000000000000  0.0000000000000000  0.0000000000000000  0.0000000000000000
  0.4269956377600000  0.0000000000000000  0.0000000000000000  0.0000000000000000  0.0000000000000000  0.0000000000000000
  0.0000000000000000  1.0000000000000000  0.0000000000000000  0.0000000000000000  0.0000000000000000  0.0000000000000000
  0.0000000000000000  0.0000000000000000  1.0000000000000000  0.0000000000000000  0.0000000000000000  0.0000000000000000
  0.0000000000000000  0.0000000000000000  0.0000000000000000  1.0000000000000000  0.0000000000000000  0.0000000000000000
  0.0000000000000000  0.0000000000000000  0.0000000000000000  0.0000000000000000  1.0000000000000000  0.0000000000000000
  0.0000000000000000  0.0000000000000000  0.0000000000000000  0.0000000000000000  0.0000000000000000  1.0000000000000000
* p-type functions
    7    4
       17.0000000000
       12.4319734320
        5.1586217658
        1.2801454812
     6285.6790898e-4
     2938.0423553e-4
        0.0650000000
 -0.0378177684330000  0.0000000000000000  0.0000000000000000  0.0000000000000000
  0.1090567384500000  0.0000000000000000  0.0000000000000000  0.0000000000000000
 -0.2939995502000000  0.0000000000000000  0.0000000000000000  0.0000000000000000
  0.5156072669700000  0.0000000000000000  0.0000000000000000  0.0000000000000000
  0.0000000000000000  1.0000000000000000  0.0000000000000000  0.0000000000000000
  0.0000000000000000  0.0000000000000000  1.0000000000000000  0.0000000000000000
  0.0000000000000000  0.0000000000000000  0.0000000000000000  1.0000000000000000
* d-type functions
    6    3
        7.4064737315
        5.9026268603
        1.2984756750
     5715.3508541e-4
     2384.5526606e-4
     9114.4267331e-5
  0.0869939630180000  0.0000000000000000  0.0000000000000000
 -0.1766754001100000  0.0000000000000000  0.0000000000000000
  0.5514569703000000  0.0000000000000000  0.0000000000000000
  0.9531359653500000  0.0000000000000000  0.0000000000000000
  0.0000000000000000  1.0000000000000000  0.0000000000000000
  0.0000000000000000  0.0000000000000000  1.0000000000000000
* f-type functions
    1    1
        0.4319900000
  1.0000000000000000
PP, W, 60, 3 ;
  1 ;
 2,     2.25888846,    14.15257947 ;
  3 ;
 2,    14.32285640,  1192.39588226 ;
 2,     7.16142810,    32.52293315 ;
 2,     2.25888846,   -14.15257947 ;
  3 ;
 2,    10.02164110,   359.03196711 ;
 2,     5.01082040,    24.03038019 ;
 2,     2.25888846,   -14.15257947 ;
  3 ;
 2,     6.59799743,   108.30134897 ;
 2,     3.29899871,    10.98252827 ;
 2,     2.25888846,   -14.15257947 ;
Spectral Representation Operator
End of Spectral Representation Operator

/Re.def2-TZVP.Andrae.8s7p6d1f.6s4p3d1f.ECP.15el.
D. Andrae, U. Haussermann, M. Dolg, H. Stoll, H. Preuss. Theor. Chim. Acta 77 (1990) 123-141. doi:10.1007/bf01114537
RHENIUM (8s,7p,6d,1f) -> [6s,4p,3d,1f]
    15.0   3
* s-type functions
    8    6
       30.0000000000
       27.0000000000
       13.0780456840
        5.0352712861
        1.0482706438
     4770.8773413e-4
     1222.5857255e-4
     4400.7400609e-5
  0.3178071781100000  0.0000000000000000  0.0000000000000000  0.0000000000000000  0.0000000000000000  0.0000000000000000
 -0.4649232133200000  0.0000000000000000  0.0000000000000000  0.0000000000000000  0.0000000000000000  0.0000000000000000
  0.4572364130500000  0.0000000000000000  0.0000000000000000  0.0000000000000000  0.0000000000000000  0.0000000000000000
  0.0000000000000000  1.0000000000000000  0.0000000000000000  0.0000000000000000  0.0000000000000000  0.0000000000000000
  0.0000000000000000  0.0000000000000000  1.0000000000000000  0.0000000000000000  0.0000000000000000  0.0000000000000000
  0.0000000000000000  0.0000000000000000  0.0000000000000000  1.0000000000000000  0.0000000000000000  0.0000000000000000
  0.0000000000000000  0.0000000000000000  0.0000000000000000  0.0000000000000000  1.0000000000000000  0.0000000000000000
  0.0000000000000000  0.0000000000000000  0.0000000000000000  0.0000000000000000  0.0000000000000000  1.0000000000000000
* p-type functions
    7    4
       18.0000000000
       12.3186062500
        5.3719234505
        1.3506646748
     6621.2816808e-4
     3107.1385193e-4
        0.0700000000
 -0.0268909623970000  0.0000000000000000  0.0000000000000000  0.0000000000000000
  0.0997114985020000  0.0000000000000000  0.0000000000000000  0.0000000000000000
 -0.2928939814500000  0.0000000000000000  0.0000000000000000  0.0000000000000000
  0.5146630143400000  0.0000000000000000  0.0000000000000000  0.0000000000000000
  0.0000000000000000  1.0000000000000000  0.0000000000000000  0.0000000000000000
  0.0000000000000000  0.0000000000000000  1.0000000000000000  0.0000000000000000
  0.0000000000000000  0.0000000000000000  0.0000000000000000  1.0000000000000000
* d-type functions
    6    3
        7.7352877672
        6.0949443610
        1.3871105497
     6232.4027854e-4
     2651.7328547e-4
     1032.1096849e-4
  0.0839017985560000  0.0000000000000000  0.0000000000000000
 -0.1772225873400000  0.0000000000000000  0.0000000000000000
  0.5523825969200000  0.0000000000000000  0.0000000000000000
  0.9198011123900000  0.0000000000000000  0.0000000000000000
  0.0000000000000000  1.0000000000000000  0.0000000000000000
  0.0000000000000000  0.0000000000000000  1.0000000000000000
* f-type functions
    1    1
        0.4898900000
  1.0000000000000000
PP, Re, 60, 3 ;
  1 ;
 2,     2.50865059,    16.44985227 ;
  3 ;
 2,    14.09930510,  1038.95157226 ;
 2,     7.04965250,    29.56173830 ;
 2,     2.50865059,   -16.44985227 ;
  3 ;
 2,    10.10771690,   339.54350965 ;
 2,     5.05385830,    24.91369646 ;
 2,     2.50865059,   -16.44985227 ;
  3 ;
 2,     6.84861794,   111.69965275 ;
 2,     3.42430897,    12.62432927 ;
 2,     2.50865059,   -16.44985227 ;
Spectral Representation Operator
End of Spectral Representation Operator

/Os.def2-TZVP.Andrae.8s7p6d1f.6s4p3d1f.ECP.16el.
D. Andrae, U. Haussermann, M. Dolg, H. Stoll, H. Preuss. Theor. Chim. Acta 77 (1990) 123-141. doi:10.1007/bf01114537
OSMIUM (8s,7p,6d,1f) -> [6s,4p,3d,1f]
    16.0   3
* s-type functions
    8    6
       30.0000000000
       27.0000000000
       13.5247300050
        5.2402883472
        1.1306661245
     5168.9966917e-4
     1322.2953545e-4
     4722.0318801e-5
  0.3221300480400000  0.0000000000000000  0.0000000000000000  0.0000000000000000  0.0000000000000000  0.0000000000000000
 -0.4792291813700000  0.0000000000000000  0.0000000000000000  0.0000000000000000  0.0000000000000000  0.0000000000000000
  0.4746594683700000  0.0000000000000000  0.0000000000000000  0.0000000000000000  0.0000000000000000  0.0000000000000000
  0.0000000000000000  1.0000000000000000  0.0000000000000000  0.0000000000000000  0.0000000000000000  0.0000000000000000
  0.0000000000000000  0.0000000000000000  1.0000000000000000  0.0000000000000000  0.0000000000000000  0.0000000000000000
  0.0000000000000000  0.0000000000000000  0.0000000000000000  1.0000000000000000  0.0000000000000000  0.0000000000000000
  0.0000000000000000  0.0000000000000000  0.0000000000000000  0.0000000000000000  1.0000000000000000  0.0000000000000000
  0.0000000000000000  0.0000000000000000  0.0000000000000000  0.0000000000000000  0.0000000000000000  1.0000000000000000
* p-type functions
    7    4
       15.5000000000
       14.0000000000
        5.5458290420
        1.4139502215
     6813.6686765e-4
     3091.1452647e-4
        0.0520000000
  0.1601646337600000  0.0000000000000000  0.0000000000000000  0.0000000000000000
 -0.2320152040200000  0.0000000000000000  0.0000000000000000  0.0000000000000000
  0.2977258727400000  0.0000000000000000  0.0000000000000000  0.0000000000000000
 -0.5425323817600000  0.0000000000000000  0.0000000000000000  0.0000000000000000
  0.0000000000000000  1.0000000000000000  0.0000000000000000  0.0000000000000000
  0.0000000000000000  0.0000000000000000  1.0000000000000000  0.0000000000000000
  0.0000000000000000  0.0000000000000000  0.0000000000000000  1.0000000000000000
* d-type functions
    6    3
        8.2945059487
        6.3060397430
        1.4890109110
     6731.5390607e-4
     2859.0805222e-4
     1105.8012051e-4
  0.0696482221100000  0.0000000000000000  0.0000000000000000
 -0.1644422963000000  0.0000000000000000  0.0000000000000000
  0.5515454103300000  0.0000000000000000  0.0000000000000000
  0.8846137029100000  0.0000000000000000  0.0000000000000000
  0.0000000000000000  1.0000000000000000  0.0000000000000000
  0.0000000000000000  0.0000000000000000  1.0000000000000000
* f-type functions
    1    1
        0.5506500000
  1.0000000000000000
PP, Os, 60, 3 ;
  1 ;
 2,     2.76707510,    18.90945701 ;
  3 ;
 2,    13.87575390,   885.40571914 ;
 2,     6.93787690,    25.96704014 ;
 2,     2.76707510,   -18.90945701 ;
  3 ;
 2,    10.19379260,   320.08390185 ;
 2,     5.09689620,    26.14876493 ;
 2,     2.76707510,   -18.90945701 ;
  3 ;
 2,     7.09923846,   115.04484313 ;
 2,     3.54961923,    13.62257457 ;
 2,     2.76707510,   -18.90945701 ;
Spectral Representation Operator
End of Spectral Representation Operator

/Ir.def2-TZVP.Andrae.8s7p6d1f.6s4p3d1f.ECP.17el.
D. Andrae, U. Haussermann, M. Dolg, H. Stoll, H. Preuss. Theor. Chim. Acta 77 (1990) 123-141. doi:10.1007/bf01114537
IRIDIUM (8s,7p,6d,1f) -> [6s,4p,3d,1f]
    17.0   3
* s-type functions
    8    6
       30.0000000000
       27.0000000000
       13.9619739110
        5.3956977802
        1.2149128721
     5588.5743756e-4
     1409.7974313e-4
     5002.1924989e-5
  0.3079790322800000  0.0000000000000000  0.0000000000000000  0.0000000000000000  0.0000000000000000  0.0000000000000000
 -0.4672636178100000  0.0000000000000000  0.0000000000000000  0.0000000000000000  0.0000000000000000  0.0000000000000000
  0.4716100314600000  0.0000000000000000  0.0000000000000000  0.0000000000000000  0.0000000000000000  0.0000000000000000
  0.0000000000000000  1.0000000000000000  0.0000000000000000  0.0000000000000000  0.0000000000000000  0.0000000000000000
  0.0000000000000000  0.0000000000000000  1.0000000000000000  0.0000000000000000  0.0000000000000000  0.0000000000000000
  0.0000000000000000  0.0000000000000000  0.0000000000000000  1.0000000000000000  0.0000000000000000  0.0000000000000000
  0.0000000000000000  0.0000000000000000  0.0000000000000000  0.0000000000000000  1.0000000000000000  0.0000000000000000
  0.0000000000000000  0.0000000000000000  0.0000000000000000  0.0000000000000000  0.0000000000000000  1.0000000000000000
* p-type functions
    7    4
       15.9026641430
       14.4158306980
        5.7597608991
        1.5008913108
     7234.8035957e-4
     3278.5980328e-4
        0.0560000000
 -0.1629072009900000  0.0000000000000000  0.0000000000000000  0.0000000000000000
  0.2348321298700000  0.0000000000000000  0.0000000000000000  0.0000000000000000
 -0.3030533717600000  0.0000000000000000  0.0000000000000000  0.0000000000000000
  0.5551298206900000  0.0000000000000000  0.0000000000000000  0.0000000000000000
  0.0000000000000000  1.0000000000000000  0.0000000000000000  0.0000000000000000
  0.0000000000000000  0.0000000000000000  1.0000000000000000  0.0000000000000000
  0.0000000000000000  0.0000000000000000  0.0000000000000000  1.0000000000000000
* d-type functions
    6    3
        8.6321692504
        6.5898192302
        1.5808379663
     7182.7834905e-4
     3057.1851998e-4
     1182.7071879e-4
  0.0750000999490000  0.0000000000000000  0.0000000000000000
 -0.1732696517300000  0.0000000000000000  0.0000000000000000
  0.5506519691300000  0.0000000000000000  0.0000000000000000
  0.8527364143600000  0.0000000000000000  0.0000000000000000
  0.0000000000000000  1.0000000000000000  0.0000000000000000
  0.0000000000000000  0.0000000000000000  1.0000000000000000
* f-type functions
    1    1
        0.6100800000
  1.0000000000000000
PP, Ir, 60, 3 ;
  1 ;
 2,     3.03407192,    21.53103107 ;
  3 ;
 2,    13.65220260,   732.26919978 ;
 2,     6.82610130,    26.48472087 ;
 2,     3.03407192,   -21.53103107 ;
  3 ;
 2,    10.27986840,   299.48947357 ;
 2,     5.13993410,    26.46623354 ;
 2,     3.03407192,   -21.53103107 ;
  3 ;
 2,     7.34985897,   124.45759451 ;
 2,     3.67492949,    14.03599518 ;
 2,     3.03407192,   -21.53103107 ;
Spectral Representation Operator
End of Spectral Representation Operator

/Pt.def2-TZVP.Andrae.8s7p6d1f.6s4p3d1f.ECP.18el.
D. Andrae, U. Haussermann, M. Dolg, H. Stoll, H. Preuss. Theor. Chim. Acta 77 (1990) 123-141. doi:10.1007/bf01114537
PLATINUM (8s,7p,6d,1f) -> [6s,4p,3d,1f]
    18.0   3
* s-type functions
    8    6
       30.0000000000
       27.0000000000
       14.4083185640
        5.5335788010
        1.2986438223
     5875.9393108e-4
     1384.5587261e-4
     4920.4459888e-5
  0.2714826390000000  0.0000000000000000  0.0000000000000000  0.0000000000000000  0.0000000000000000  0.0000000000000000
 -0.4222675877400000  0.0000000000000000  0.0000000000000000  0.0000000000000000  0.0000000000000000  0.0000000000000000
  0.4436158199500000  0.0000000000000000  0.0000000000000000  0.0000000000000000  0.0000000000000000  0.0000000000000000
  0.0000000000000000  1.0000000000000000  0.0000000000000000  0.0000000000000000  0.0000000000000000  0.0000000000000000
  0.0000000000000000  0.0000000000000000  1.0000000000000000  0.0000000000000000  0.0000000000000000  0.0000000000000000
  0.0000000000000000  0.0000000000000000  0.0000000000000000  1.0000000000000000  0.0000000000000000  0.0000000000000000
  0.0000000000000000  0.0000000000000000  0.0000000000000000  0.0000000000000000  1.0000000000000000  0.0000000000000000
  0.0000000000000000  0.0000000000000000  0.0000000000000000  0.0000000000000000  0.0000000000000000  1.0000000000000000
* p-type functions
    7    4
       15.5000000000
       14.0000000000
        6.1161212339
        1.5715586385
     7513.2510781e-4
     3330.6466812e-4
        0.0570000000
 -0.1567271862900000  0.0000000000000000  0.0000000000000000  0.0000000000000000
  0.2385341298900000  0.0000000000000000  0.0000000000000000  0.0000000000000000
 -0.3104137973300000  0.0000000000000000  0.0000000000000000  0.0000000000000000
  0.5647352508900000  0.0000000000000000  0.0000000000000000  0.0000000000000000
  0.0000000000000000  1.0000000000000000  0.0000000000000000  0.0000000000000000
  0.0000000000000000  0.0000000000000000  1.0000000000000000  0.0000000000000000
  0.0000000000000000  0.0000000000000000  0.0000000000000000  1.0000000000000000
* d-type functions
    6    3
        8.3207937611
        7.4207226520
        1.6570410639
        0.7394356996
     3051.0856008e-4
     1135.0405268e-4
  0.0629457986460000  0.0000000000000000  0.0000000000000000
 -0.0902718470720000  0.0000000000000000  0.0000000000000000
  0.1681252641600000  0.0000000000000000  0.0000000000000000
  0.2504541697000000  0.0000000000000000  0.0000000000000000
  0.0000000000000000  1.0000000000000000  0.0000000000000000
  0.0000000000000000  0.0000000000000000  1.0000000000000000
* f-type functions
    1    1
        0.6681300000
  1.0000000000000000
PP, Pt, 60, 3 ;
  1 ;
 2,     3.30956857,    24.31437573 ;
  3 ;
 2,    13.42865130,   579.22386092 ;
 2,     6.71432560,    29.66949062 ;
 2,     3.30956857,   -24.31437573 ;
  3 ;
 2,    10.36594420,   280.86077422 ;
 2,     5.18297210,    26.74538204 ;
 2,     3.30956857,   -24.31437573 ;
  3 ;
 2,     7.60047949,   120.39644429 ;
 2,     3.80023974,    15.81092058 ;
 2,     3.30956857,   -24.31437573 ;
Spectral Representation Operator
End of Spectral Representation Operator

/Au.def2-TZVP.Andrae.8s7p6d1f.6s4p3d1f.ECP.19el.
D. Andrae, U. Haussermann, M. Dolg, H. Stoll, H. Preuss. Theor. Chim. Acta 77 (1990) 123-141. doi:10.1007/bf01114537
GOLD (8s,7p,6d,1f) -> [6s,4p,3d,1f]
    19.0   3
* s-type functions
    8    6
       30.0000000000
       27.0000000000
       14.7468243310
        5.6017248938
        1.3874162443
     6292.3031957e-4
     1402.7517613e-4
     4937.9413761e-5
  0.2074923110800000  0.0000000000000000  0.0000000000000000  0.0000000000000000  0.0000000000000000  0.0000000000000000
 -0.3326789339400000  0.0000000000000000  0.0000000000000000  0.0000000000000000  0.0000000000000000  0.0000000000000000
  0.3830281795800000  0.0000000000000000  0.0000000000000000  0.0000000000000000  0.0000000000000000  0.0000000000000000
  0.0000000000000000  1.0000000000000000  0.0000000000000000  0.0000000000000000  0.0000000000000000  0.0000000000000000
  0.0000000000000000  0.0000000000000000  1.0000000000000000  0.0000000000000000  0.0000000000000000  0.0000000000000000
  0.0000000000000000  0.0000000000000000  0.0000000000000000  1.0000000000000000  0.0000000000000000  0.0000000000000000
  0.0000000000000000  0.0000000000000000  0.0000000000000000  0.0000000000000000  1.0000000000000000  0.0000000000000000
  0.0000000000000000  0.0000000000000000  0.0000000000000000  0.0000000000000000  0.0000000000000000  1.0000000000000000
* p-type functions
    7    4
       15.5000000000
       14.0000000000
        6.4227368205
        1.6595601681
     7940.2913993e-4
     3512.5155397e-4
        0.0450000000
  0.1500171188000000  0.0000000000000000  0.0000000000000000  0.0000000000000000
 -0.2360981318300000  0.0000000000000000  0.0000000000000000  0.0000000000000000
  0.3145889694800000  0.0000000000000000  0.0000000000000000  0.0000000000000000
 -0.5727967044600000  0.0000000000000000  0.0000000000000000  0.0000000000000000
  0.0000000000000000  1.0000000000000000  0.0000000000000000  0.0000000000000000
  0.0000000000000000  0.0000000000000000  1.0000000000000000  0.0000000000000000
  0.0000000000000000  0.0000000000000000  0.0000000000000000  1.0000000000000000
* d-type functions
    6    3
        9.5524098656
        7.2698886937
        1.7746496789
     7996.0541055e-4
     3325.2279372e-4
     1244.5133105e-4
  0.0401455595020000  0.0000000000000000  0.0000000000000000
 -0.0936909066060000  0.0000000000000000  0.0000000000000000
  0.3174628231700000  0.0000000000000000  0.0000000000000000
  0.4679519248300000  0.0000000000000000  0.0000000000000000
  0.0000000000000000  1.0000000000000000  0.0000000000000000
  0.0000000000000000  0.0000000000000000  1.0000000000000000
* f-type functions
    1    1
        0.7248200000
  1.0000000000000000
PP, Au, 60, 3 ;
  2 ;
 2,     4.78982000,    30.49008890 ;
 2,     2.39491000,     5.17107381 ;
  4 ;
 2,    13.20510000,   426.84667920 ;
 2,     6.60255000,    37.00708285 ;
 2,     4.78982000,   -30.49008890 ;
 2,     2.39491000,    -5.17107381 ;
  4 ;
 2,    10.45202000,   261.19958038 ;
 2,     5.22601000,    26.96249604 ;
 2,     4.78982000,   -30.49008890 ;
 2,     2.39491000,    -5.17107381 ;
  4 ;
 2,     7.85110000,   124.79066561 ;
 2,     3.92555000,    16.30072573 ;
 2,     4.78982000,   -30.49008890 ;
 2,     2.39491000,    -5.17107381 ;
Spectral Representation Operator
End of Spectral Representation Operator

/Hg.def2-TZVP.Andrae.8s8p6d1f.6s5p3d1f.ECP.20el.
D. Andrae, U. Haussermann, M. Dolg, H. Stoll, H. Preuss. Theor. Chim. Acta 77 (1990) 123-141. doi:10.1007/bf01114537
MERCURY (8s,8p,6d,1f) -> [6s,5p,3d,1f]
    20.0   3
* s-type functions
    8    6
       48.0137869900
       21.2398750950
       15.8761008790
        5.5180531820
        1.5099145479
     7068.3482159e-4
     1626.6265576e-4
     5696.0589112e-5
  0.0058008164912000  0.0000000000000000  0.0000000000000000  0.0000000000000000  0.0000000000000000  0.0000000000000000
 -0.1732816523500000  0.0000000000000000  0.0000000000000000  0.0000000000000000  0.0000000000000000  0.0000000000000000
  0.3641668503400000  0.0000000000000000  0.0000000000000000  0.0000000000000000  0.0000000000000000  0.0000000000000000
  0.0000000000000000  1.0000000000000000  0.0000000000000000  0.0000000000000000  0.0000000000000000  0.0000000000000000
  0.0000000000000000  0.0000000000000000  1.0000000000000000  0.0000000000000000  0.0000000000000000  0.0000000000000000
  0.0000000000000000  0.0000000000000000  0.0000000000000000  1.0000000000000000  0.0000000000000000  0.0000000000000000
  0.0000000000000000  0.0000000000000000  0.0000000000000000  0.0000000000000000  1.0000000000000000  0.0000000000000000
  0.0000000000000000  0.0000000000000000  0.0000000000000000  0.0000000000000000  0.0000000000000000  1.0000000000000000
* p-type functions
    8    5
       17.5000000000
       15.2525948550
        6.4404715169
        1.8180159920
     9006.7981801e-4
     4130.4540122e-4
     1184.5702655e-4
     3608.7619349e-5
 -0.0864571873310000  0.0000000000000000  0.0000000000000000  0.0000000000000000  0.0000000000000000
  0.1532731823400000  0.0000000000000000  0.0000000000000000  0.0000000000000000  0.0000000000000000
 -0.3027495524900000  0.0000000000000000  0.0000000000000000  0.0000000000000000  0.0000000000000000
  0.5436128502600000  0.0000000000000000  0.0000000000000000  0.0000000000000000  0.0000000000000000
  0.0000000000000000  1.0000000000000000  0.0000000000000000  0.0000000000000000  0.0000000000000000
  0.0000000000000000  0.0000000000000000  1.0000000000000000  0.0000000000000000  0.0000000000000000
  0.0000000000000000  0.0000000000000000  0.0000000000000000  1.0000000000000000  0.0000000000000000
  0.0000000000000000  0.0000000000000000  0.0000000000000000  0.0000000000000000  1.0000000000000000
* d-type functions
    6    3
       10.0281977010
        7.5920661493
        1.9144256118
     8864.1552102e-4
        0.3815423532
     1488.0740086e-4
  0.0399223531650000  0.0000000000000000  0.0000000000000000
 -0.0947742305220000  0.0000000000000000  0.0000000000000000
  0.3116415746300000  0.0000000000000000  0.0000000000000000
  0.4556707840600000  0.0000000000000000  0.0000000000000000
  0.0000000000000000  1.0000000000000000  0.0000000000000000
  0.0000000000000000  0.0000000000000000  1.0000000000000000
* f-type functions
    1    1
        0.7956900000
  1.0000000000000000
PP, Hg, 60, 3 ;
  1 ;
 2,     3.88579112,    30.36499643 ;
  3 ;
 2,    12.98154870,   275.73721174 ;
 2,     6.49077440,    49.08921249 ;
 2,     3.88579112,   -30.36499643 ;
  3 ;
 2,    10.53809580,   241.54007398 ;
 2,     5.26904790,    27.39659081 ;
 2,     3.88579112,   -30.36499643 ;
  3 ;
 2,     8.10172051,   127.86700761 ;
 2,     4.05086026,    16.60831151 ;
 2,     3.88579112,   -30.36499643 ;
Spectral Representation Operator
End of Spectral Representation Operator

/Tl.def2-TZVP.Metz.10s9p8d2f.6s5p3d2f.ECP.21el.
B. Metz, M. Schweizer, H. Stoll, M. Dolg, W. Liu. Theor. Chim. Acta 104 (2000) 22-28. doi:10.1007/s002149900101
THALLIUM (10s,9p,8d,2f) -> [6s,5p,3d,2f]
    21.0   3
* s-type functions
   10    6
      729.6503814500
       46.6655487070
       20.9704487260
       14.1495886770
       20.7301342850
        6.1527631309
        1.5757324480
     7498.0169458e-4
     1953.6816194e-4
     7087.8767298e-5
  0.0001367282982800  0.0000000000000000  0.0000000000000000  0.0000000000000000  0.0000000000000000  0.0000000000000000
  0.0060443439951000  0.0000000000000000  0.0000000000000000  0.0000000000000000  0.0000000000000000  0.0000000000000000
 -0.2002206669700000  0.0000000000000000  0.0000000000000000  0.0000000000000000  0.0000000000000000  0.0000000000000000
  0.4080167848800000  0.0000000000000000  0.0000000000000000  0.0000000000000000  0.0000000000000000  0.0000000000000000
  0.0000000000000000 -0.0718611359180000  0.0000000000000000  0.0000000000000000  0.0000000000000000  0.0000000000000000
  0.0000000000000000  0.9805750844500000  0.0000000000000000  0.0000000000000000  0.0000000000000000  0.0000000000000000
  0.0000000000000000  0.0000000000000000  1.0000000000000000  0.0000000000000000  0.0000000000000000  0.0000000000000000
  0.0000000000000000  0.0000000000000000  0.0000000000000000  1.0000000000000000  0.0000000000000000  0.0000000000000000
  0.0000000000000000  0.0000000000000000  0.0000000000000000  0.0000000000000000  1.0000000000000000  0.0000000000000000
  0.0000000000000000  0.0000000000000000  0.0000000000000000  0.0000000000000000  0.0000000000000000  1.0000000000000000
* p-type functions
    9    5
       15.3838526160
       14.8149295440
        6.7261253658
        1.9626182149
        1.0331857851
     5383.7445996e-4
     2444.6611676e-4
      907.8537726e-4
     3340.1321498e-5
  0.6171794918000000  0.0000000000000000  0.0000000000000000  0.0000000000000000  0.0000000000000000
 -0.7285923515100000  0.0000000000000000  0.0000000000000000  0.0000000000000000  0.0000000000000000
  0.4043819536400000  0.0000000000000000  0.0000000000000000  0.0000000000000000  0.0000000000000000
  0.0000000000000000  0.4315766116000000  0.0000000000000000  0.0000000000000000  0.0000000000000000
  0.0000000000000000  0.3923040385300000  0.0000000000000000  0.0000000000000000  0.0000000000000000
  0.0000000000000000  0.1400740682000000  0.0000000000000000  0.0000000000000000  0.0000000000000000
  0.0000000000000000  0.0000000000000000  1.0000000000000000  0.0000000000000000  0.0000000000000000
  0.0000000000000000  0.0000000000000000  0.0000000000000000  1.0000000000000000  0.0000000000000000
  0.0000000000000000  0.0000000000000000  0.0000000000000000  0.0000000000000000  1.0000000000000000
* d-type functions
    8    3
       57.6068199280
        9.7368866667
        6.9256201679
        2.1396230731
        1.0836187110
     5235.6298209e-4
     2384.2309375e-4
        0.0950000000
  0.0001605481111400  0.0000000000000000  0.0000000000000000
  0.0244565624960000  0.0000000000000000  0.0000000000000000
 -0.0699147750310000  0.0000000000000000  0.0000000000000000
  0.1949626949000000  0.0000000000000000  0.0000000000000000
  0.2973162970500000  0.0000000000000000  0.0000000000000000
  0.2372870810200000  0.0000000000000000  0.0000000000000000
  0.0000000000000000  1.0000000000000000  0.0000000000000000
  0.0000000000000000  0.0000000000000000  1.0000000000000000
* f-type functions
    2    2
        0.2843500000
        0.9500000000
  1.0000000000000000  0.0000000000000000
  0.0000000000000000  1.0000000000000000
PP, Tl, 60, 3 ;
  4 ;
 2,     5.62639900,    15.82548800 ;
 2,     5.54895200,    21.10402100 ;
 2,     2.87494600,     2.91512700 ;
 2,     2.82145100,     3.89690300 ;
  6 ;
 2,    12.16780500,   281.28466300 ;
 2,     8.29490900,    62.43425100 ;
 2,     5.62639900,   -15.82548800 ;
 2,     5.54895200,   -21.10402100 ;
 2,     2.87494600,    -2.91512700 ;
 2,     2.82145100,    -3.89690300 ;
  8 ;
 2,     7.15149200,     4.63340800 ;
 2,     5.17286500,     9.34175600 ;
 2,     9.89107200,    72.29925300 ;
 2,     9.00339100,   144.55803700 ;
 2,     5.62639900,   -15.82548800 ;
 2,     5.54895200,   -21.10402100 ;
 2,     2.87494600,    -2.91512700 ;
 2,     2.82145100,    -3.89690300 ;
  8 ;
 2,     7.13021800,    35.94303900 ;
 2,     6.92690600,    53.90959300 ;
 2,     5.41757000,    10.38193900 ;
 2,     5.13868100,    15.58382200 ;
 2,     5.62639900,   -15.82548800 ;
 2,     5.54895200,   -21.10402100 ;
 2,     2.87494600,    -2.91512700 ;
 2,     2.82145100,    -3.89690300 ;
Spectral Representation Operator
End of Spectral Representation Operator

/Pb.def2-TZVP.Metz.10s9p8d2f.6s5p3d2f.ECP.22el.
B. Metz, H. Stoll, M. Dolg. J. Chem. Phys. 113 (2000) 2563-2569. doi:10.1063/1.1305880
LEAD (10s,9p,8d,2f) -> [6s,5p,3d,2f]
    22.0   3
* s-type functions
   10    6
      591.6112437000
       46.7572325590
       20.7464626960
       14.6107964190
       20.2226376120
        6.4767324865
        1.6600600927
     8043.1655001e-4
        0.2262703902
     8401.4530665e-5
  0.0002212652107600  0.0000000000000000  0.0000000000000000  0.0000000000000000  0.0000000000000000  0.0000000000000000
  0.0056961959130000  0.0000000000000000  0.0000000000000000  0.0000000000000000  0.0000000000000000  0.0000000000000000
 -0.2137406383100000  0.0000000000000000  0.0000000000000000  0.0000000000000000  0.0000000000000000  0.0000000000000000
  0.4050262061600000  0.0000000000000000  0.0000000000000000  0.0000000000000000  0.0000000000000000  0.0000000000000000
  0.0000000000000000 -0.0835418832990000  0.0000000000000000  0.0000000000000000  0.0000000000000000  0.0000000000000000
  0.0000000000000000  0.9791089238800000  0.0000000000000000  0.0000000000000000  0.0000000000000000  0.0000000000000000
  0.0000000000000000  0.0000000000000000  1.0000000000000000  0.0000000000000000  0.0000000000000000  0.0000000000000000
  0.0000000000000000  0.0000000000000000  0.0000000000000000  1.0000000000000000  0.0000000000000000  0.0000000000000000
  0.0000000000000000  0.0000000000000000  0.0000000000000000  0.0000000000000000  1.0000000000000000  0.0000000000000000
  0.0000000000000000  0.0000000000000000  0.0000000000000000  0.0000000000000000  0.0000000000000000  1.0000000000000000
* p-type functions
    9    5
       15.1891021180
       14.6931444150
        6.8705890048
        2.2021426123
        1.2209125119
     6336.7559815e-4
     2820.2837058e-4
     1133.3375666e-4
      439.4870743e-4
  0.6195230358300000  0.0000000000000000  0.0000000000000000  0.0000000000000000  0.0000000000000000
 -0.7249849708600000  0.0000000000000000  0.0000000000000000  0.0000000000000000  0.0000000000000000
  0.3768000798400000  0.0000000000000000  0.0000000000000000  0.0000000000000000  0.0000000000000000
  0.0000000000000000  0.4019628480600000  0.0000000000000000  0.0000000000000000  0.0000000000000000
  0.0000000000000000  0.4605813186200000  0.0000000000000000  0.0000000000000000  0.0000000000000000
  0.0000000000000000  0.1936765539700000  0.0000000000000000  0.0000000000000000  0.0000000000000000
  0.0000000000000000  0.0000000000000000  1.0000000000000000  0.0000000000000000  0.0000000000000000
  0.0000000000000000  0.0000000000000000  0.0000000000000000  1.0000000000000000  0.0000000000000000
  0.0000000000000000  0.0000000000000000  0.0000000000000000  0.0000000000000000  1.0000000000000000
* d-type functions
    8    3
       61.3153696280
       12.3721958400
        6.9254944983
        2.3319539939
        1.2108730003
     6009.0478506e-4
     2813.5869813e-4
        0.1150000000
  0.0003387080078700  0.0000000000000000  0.0000000000000000
  0.0137886839420000  0.0000000000000000  0.0000000000000000
 -0.0759796081030000  0.0000000000000000  0.0000000000000000
  0.2811378429800000  0.0000000000000000  0.0000000000000000
  0.4447451226900000  0.0000000000000000  0.0000000000000000
  0.3532687435100000  0.0000000000000000  0.0000000000000000
  0.0000000000000000  1.0000000000000000  0.0000000000000000
  0.0000000000000000  0.0000000000000000  1.0000000000000000
* f-type functions
    2    2
        0.2896200000
        1.0000000000
  1.0000000000000000  0.0000000000000000
  0.0000000000000000  1.0000000000000000
PP, Pb, 60, 3 ;
  2 ;
 2,     3.88751200,    12.20989200 ;
 2,     3.81196300,    16.19029100 ;
  4 ;
 2,    12.29630300,   281.28549900 ;
 2,     8.63263400,    62.52021700 ;
 2,     3.88751200,   -12.20989200 ;
 2,     3.81196300,   -16.19029100 ;
  6 ;
 2,    10.24179000,    72.27689700 ;
 2,     8.92417600,   144.59108300 ;
 2,     6.58134200,     4.75869300 ;
 2,     6.25540300,     9.94062100 ;
 2,     3.88751200,   -12.20989200 ;
 2,     3.81196300,   -16.19029100 ;
  6 ;
 2,     7.75433600,    35.84850700 ;
 2,     7.72028100,    53.72434200 ;
 2,     4.97026400,    10.11525600 ;
 2,     4.56378900,    14.83373100 ;
 2,     3.88751200,   -12.20989200 ;
 2,     3.81196300,   -16.19029100 ;
Spectral Representation Operator
End of Spectral Representation Operator

/Bi.def2-TZVP.Metz.10s9p8d2f.6s5p3d2f.ECP.23el.
B. Metz, H. Stoll, M. Dolg. J. Chem. Phys. 113 (2000) 2563-2569. doi:10.1063/1.1305880
BISMUTH (10s,9p,8d,2f) -> [6s,5p,3d,2f]
    23.0   3
* s-type functions
   10    6
      716.4143531000
       83.8060590470
       21.1169628530
       15.4914481870
       23.2398550290
        6.6474255000
        1.7617744005
        0.8725286600
     2561.8895997e-4
     9707.3913006e-5
  0.0003125430713300  0.0000000000000000  0.0000000000000000  0.0000000000000000  0.0000000000000000  0.0000000000000000
  0.0017624768946000  0.0000000000000000  0.0000000000000000  0.0000000000000000  0.0000000000000000  0.0000000000000000
 -0.2191098343700000  0.0000000000000000  0.0000000000000000  0.0000000000000000  0.0000000000000000  0.0000000000000000
  0.4041122493100000  0.0000000000000000  0.0000000000000000  0.0000000000000000  0.0000000000000000  0.0000000000000000
  0.0000000000000000 -0.0682557586850000  0.0000000000000000  0.0000000000000000  0.0000000000000000  0.0000000000000000
  0.0000000000000000  0.9788804647100000  0.0000000000000000  0.0000000000000000  0.0000000000000000  0.0000000000000000
  0.0000000000000000  0.0000000000000000  1.0000000000000000  0.0000000000000000  0.0000000000000000  0.0000000000000000
  0.0000000000000000  0.0000000000000000  0.0000000000000000  1.0000000000000000  0.0000000000000000  0.0000000000000000
  0.0000000000000000  0.0000000000000000  0.0000000000000000  0.0000000000000000  1.0000000000000000  0.0000000000000000
  0.0000000000000000  0.0000000000000000  0.0000000000000000  0.0000000000000000  0.0000000000000000  1.0000000000000000
* p-type functions
    9    5
       15.2496446690
       14.8461760530
        7.0636826784
        2.5881255616
        1.5020208499
     7673.2724388e-4
     3279.7648982e-4
     1382.0335991e-4
     5513.7330969e-5
  0.7456035600000000  0.0000000000000000  0.0000000000000000  0.0000000000000000  0.0000000000000000
 -0.8557863733800000  0.0000000000000000  0.0000000000000000  0.0000000000000000  0.0000000000000000
  0.4014915959200000  0.0000000000000000  0.0000000000000000  0.0000000000000000  0.0000000000000000
  0.0000000000000000  0.3554272963300000  0.0000000000000000  0.0000000000000000  0.0000000000000000
  0.0000000000000000  0.6397699189000000  0.0000000000000000  0.0000000000000000  0.0000000000000000
  0.0000000000000000  0.3233277383900000  0.0000000000000000  0.0000000000000000  0.0000000000000000
  0.0000000000000000  0.0000000000000000  1.0000000000000000  0.0000000000000000  0.0000000000000000
  0.0000000000000000  0.0000000000000000  0.0000000000000000  1.0000000000000000  0.0000000000000000
  0.0000000000000000  0.0000000000000000  0.0000000000000000  0.0000000000000000  1.0000000000000000
* d-type functions
    8    3
       66.4044819480
       13.8584269610
        7.0654519000
        2.5252144035
        1.3419585000
        0.6834094100
        0.3293475542
        0.1400000000
  0.0003810287834800  0.0000000000000000  0.0000000000000000
  0.0107461524420000  0.0000000000000000  0.0000000000000000
 -0.0719476468450000  0.0000000000000000  0.0000000000000000
  0.2619597498900000  0.0000000000000000  0.0000000000000000
  0.4259475000000000  0.0000000000000000  0.0000000000000000
  0.3368032562700000  0.0000000000000000  0.0000000000000000
  0.0000000000000000  1.0000000000000000  0.0000000000000000
  0.0000000000000000  0.0000000000000000  1.0000000000000000
* f-type functions
    2    2
        0.3127100000
        1.0500000000
  1.0000000000000000  0.0000000000000000
  0.0000000000000000  1.0000000000000000
PP, Bi, 60, 3 ;
  2 ;
 2,     4.21454600,    13.71338300 ;
 2,     4.13340000,    18.19430800 ;
  4 ;
 2,    13.04309000,   283.26422700 ;
 2,     8.22168200,    62.47195900 ;
 2,     4.21454600,   -13.71338300 ;
 2,     4.13340000,   -18.19430800 ;
  6 ;
 2,    10.46777700,    72.00149900 ;
 2,     9.11890100,   144.00227700 ;
 2,     6.75479100,     5.00794500 ;
 2,     6.25259200,     9.99155000 ;
 2,     4.21454600,   -13.71338300 ;
 2,     4.13340000,   -18.19430800 ;
  6 ;
 2,     8.08147400,    36.39625900 ;
 2,     7.89059500,    54.59766400 ;
 2,     4.95555600,     9.98429400 ;
 2,     4.70455900,    14.98148500 ;
 2,     4.21454600,   -13.71338300 ;
 2,     4.13340000,   -18.19430800 ;
Spectral Representation Operator
End of Spectral Representation Operator

/Po.def2-TZVP.Peterson.11s10p8d2f.6s5p3d2f.ECP.24el.
K.A. Peterson, D. Figgen, E. Goll, H. Stoll, M. Dolg. J. Chem. Phys. 119 (2003) 11113-11123. doi:10.1063/1.1622924
POLONIUM (11s,10p,8d,2f) -> [6s,5p,3d,2f]
    24.0   3
* s-type functions
   11    6
     6744.8211765000
      744.4189253200
      131.0402930900
       19.6620210300
       16.6230256090
       23.0940029650
        6.9707398381
        1.8497377593
     9308.2999263e-4
     2867.3026462e-4
     1097.9212169e-4
  0.0000768915563630  0.0000000000000000  0.0000000000000000  0.0000000000000000  0.0000000000000000  0.0000000000000000
  0.0007128482735400  0.0000000000000000  0.0000000000000000  0.0000000000000000  0.0000000000000000  0.0000000000000000
  0.0022057583958000  0.0000000000000000  0.0000000000000000  0.0000000000000000  0.0000000000000000  0.0000000000000000
 -0.6436471374400000  0.0000000000000000  0.0000000000000000  0.0000000000000000  0.0000000000000000  0.0000000000000000
  0.9199715054600000  0.0000000000000000  0.0000000000000000  0.0000000000000000  0.0000000000000000  0.0000000000000000
  0.0000000000000000 -0.0704044101770000  0.0000000000000000  0.0000000000000000  0.0000000000000000  0.0000000000000000
  0.0000000000000000  0.9788654008600000  0.0000000000000000  0.0000000000000000  0.0000000000000000  0.0000000000000000
  0.0000000000000000  0.0000000000000000  1.0000000000000000  0.0000000000000000  0.0000000000000000  0.0000000000000000
  0.0000000000000000  0.0000000000000000  0.0000000000000000  1.0000000000000000  0.0000000000000000  0.0000000000000000
  0.0000000000000000  0.0000000000000000  0.0000000000000000  0.0000000000000000  1.0000000000000000  0.0000000000000000
  0.0000000000000000  0.0000000000000000  0.0000000000000000  0.0000000000000000  0.0000000000000000  1.0000000000000000
* p-type functions
   10    5
      253.9902449700
        9.8712718748
        7.4489893496
        8.9027395407
        5.7414667465
        1.9896329823
     9470.3210822e-4
        0.3707113628
     1555.4706086e-4
     6117.3720818e-5
  0.0000838763621160  0.0000000000000000  0.0000000000000000  0.0000000000000000  0.0000000000000000
  0.2457271045800000  0.0000000000000000  0.0000000000000000  0.0000000000000000  0.0000000000000000
 -0.4429776366100000  0.0000000000000000  0.0000000000000000  0.0000000000000000  0.0000000000000000
  0.0000000000000000 -0.1379825044500000  0.0000000000000000  0.0000000000000000  0.0000000000000000
  0.0000000000000000  0.2630400532600000  0.0000000000000000  0.0000000000000000  0.0000000000000000
  0.0000000000000000  0.6622584616100000  0.0000000000000000  0.0000000000000000  0.0000000000000000
  0.0000000000000000  0.3954705189200000  0.0000000000000000  0.0000000000000000  0.0000000000000000
  0.0000000000000000  0.0000000000000000  1.0000000000000000  0.0000000000000000  0.0000000000000000
  0.0000000000000000  0.0000000000000000  0.0000000000000000  1.0000000000000000  0.0000000000000000
  0.0000000000000000  0.0000000000000000  0.0000000000000000  0.0000000000000000  1.0000000000000000
* d-type functions
    8    3
       67.9430770460
       14.9142198940
        7.2973948305
        2.6826784400
        1.4374143009
     7390.3797417e-4
     3583.8153281e-4
        0.1500000000
  0.0004891912533600  0.0000000000000000  0.0000000000000000
  0.0101571207760000  0.0000000000000000  0.0000000000000000
 -0.0699432630660000  0.0000000000000000  0.0000000000000000
  0.2624473068000000  0.0000000000000000  0.0000000000000000
  0.4270236149400000  0.0000000000000000  0.0000000000000000
  0.3250243547700000  0.0000000000000000  0.0000000000000000
  0.0000000000000000  1.0000000000000000  0.0000000000000000
  0.0000000000000000  0.0000000000000000  1.0000000000000000
* f-type functions
    2    2
        0.3327500000
        1.4000000000
  1.0000000000000000  0.0000000000000000
  0.0000000000000000  1.0000000000000000
PP, Po, 60, 3 ;
  4 ;
 2,     5.01327000,    17.42829500 ;
 2,     4.98464000,    23.38035300 ;
 2,     1.32676000,     0.16339200 ;
 2,     1.52875800,     0.32456600 ;
  6 ;
 2,    13.27722700,   283.24470600 ;
 2,     8.39951800,    62.39646100 ;
 2,     5.01327000,   -17.42829500 ;
 2,     4.98464000,   -23.38035300 ;
 2,     1.32676000,    -0.16339200 ;
 2,     1.52875800,    -0.32456600 ;
  8 ;
 2,    10.66568200,    71.99171600 ;
 2,     9.28375300,   143.97187100 ;
 2,     6.87274900,     4.94961500 ;
 2,     6.32615000,     9.74049900 ;
 2,     5.01327000,   -17.42829500 ;
 2,     4.98464000,   -23.38035300 ;
 2,     1.32676000,    -0.16339200 ;
 2,     1.52875800,    -0.32456600 ;
  8 ;
 2,     8.21486600,    36.37838300 ;
 2,     8.00869600,    54.56271500 ;
 2,     5.05522700,     9.88949900 ;
 2,     4.78255300,    14.69387700 ;
 2,     5.01327000,   -17.42829500 ;
 2,     4.98464000,   -23.38035300 ;
 2,     1.32676000,    -0.16339200 ;
 2,     1.52875800,    -0.32456600 ;
Spectral Representation Operator
End of Spectral Representation Operator

/At.def2-TZVP.Peterson.11s10p8d2f.6s5p3d2f.ECP.25el.
K.A. Peterson, D. Figgen, E. Goll, H. Stoll, M. Dolg. J. Chem. Phys. 119 (2003) 11113-11123. doi:10.1063/1.1622924
ASTATINE (11s,10p,8d,2f) -> [6s,5p,3d,2f]
    25.0   3
* s-type functions
   11    6
     3635.9809356000
      537.6412982300
       91.6000307560
       20.2000058040
       16.8938738240
       18.1772169380
        7.2317852082
        1.9496199739
     9922.6695236e-4
     3195.7178881e-4
     1234.2539809e-4
  0.0001257146349400  0.0000000000000000  0.0000000000000000  0.0000000000000000  0.0000000000000000  0.0000000000000000
  0.0007595088382000  0.0000000000000000  0.0000000000000000  0.0000000000000000  0.0000000000000000  0.0000000000000000
  0.0025790982348000  0.0000000000000000  0.0000000000000000  0.0000000000000000  0.0000000000000000  0.0000000000000000
 -0.5477218769900000  0.0000000000000000  0.0000000000000000  0.0000000000000000  0.0000000000000000  0.0000000000000000
  0.7841750778600000  0.0000000000000000  0.0000000000000000  0.0000000000000000  0.0000000000000000  0.0000000000000000
  0.0000000000000000 -0.1302362700200000  0.0000000000000000  0.0000000000000000  0.0000000000000000  0.0000000000000000
  0.0000000000000000  0.9647356674700000  0.0000000000000000  0.0000000000000000  0.0000000000000000  0.0000000000000000
  0.0000000000000000  0.0000000000000000  1.0000000000000000  0.0000000000000000  0.0000000000000000  0.0000000000000000
  0.0000000000000000  0.0000000000000000  0.0000000000000000  1.0000000000000000  0.0000000000000000  0.0000000000000000
  0.0000000000000000  0.0000000000000000  0.0000000000000000  0.0000000000000000  1.0000000000000000  0.0000000000000000
  0.0000000000000000  0.0000000000000000  0.0000000000000000  0.0000000000000000  0.0000000000000000  1.0000000000000000
* p-type functions
   10    5
      216.8151892800
       10.5922981150
        7.4596585430
        8.9484156471
        5.9694592464
        2.1099088209
        1.0236370373
     4218.6356565e-4
     1775.7132268e-4
     6967.0886939e-5
  0.0001697529709000  0.0000000000000000  0.0000000000000000  0.0000000000000000  0.0000000000000000
  0.2268375579300000  0.0000000000000000  0.0000000000000000  0.0000000000000000  0.0000000000000000
 -0.4733684837700000  0.0000000000000000  0.0000000000000000  0.0000000000000000  0.0000000000000000
  0.0000000000000000 -0.1501295347500000  0.0000000000000000  0.0000000000000000  0.0000000000000000
  0.0000000000000000  0.2704814178800000  0.0000000000000000  0.0000000000000000  0.0000000000000000
  0.0000000000000000  0.6367121772200000  0.0000000000000000  0.0000000000000000  0.0000000000000000
  0.0000000000000000  0.3805747261500000  0.0000000000000000  0.0000000000000000  0.0000000000000000
  0.0000000000000000  0.0000000000000000  1.0000000000000000  0.0000000000000000  0.0000000000000000
  0.0000000000000000  0.0000000000000000  0.0000000000000000  1.0000000000000000  0.0000000000000000
  0.0000000000000000  0.0000000000000000  0.0000000000000000  0.0000000000000000  1.0000000000000000
* d-type functions
    8    3
       70.6196333930
       16.2120964780
        7.3607401479
        2.9309052592
        1.6085414823
     8419.4162715e-4
     4133.5677957e-4
        0.1740000000
  0.0005997402291400  0.0000000000000000  0.0000000000000000
  0.0093445952839000  0.0000000000000000  0.0000000000000000
 -0.0707484138970000  0.0000000000000000  0.0000000000000000
  0.2403736607700000  0.0000000000000000  0.0000000000000000
  0.4184137262400000  0.0000000000000000  0.0000000000000000
  0.3283265104400000  0.0000000000000000  0.0000000000000000
  0.0000000000000000  1.0000000000000000  0.0000000000000000
  0.0000000000000000  0.0000000000000000  1.0000000000000000
* f-type functions
    2    2
        0.3740800000
        1.8000000000
  1.0000000000000000  0.0000000000000000
  0.0000000000000000  1.0000000000000000
PP, At, 60, 3 ;
  4 ;
 2,     5.81216300,    19.87019800 ;
 2,     5.75371500,    26.41645200 ;
 2,     2.51347200,     0.99497000 ;
 2,     2.53626100,     1.49070100 ;
  7 ;
 2,    30.20083200,    49.95715800 ;
 2,    13.61230600,   283.21037100 ;
 2,     8.52934000,    62.28105200 ;
 2,     5.81216300,   -19.87019800 ;
 2,     5.75371500,   -26.41645200 ;
 2,     2.51347200,    -0.99497000 ;
 2,     2.53626100,    -1.49070100 ;
  8 ;
 2,    10.85406500,    71.98237100 ;
 2,     9.46822900,   143.90353200 ;
 2,     7.03111400,     4.87175900 ;
 2,     6.14385800,     8.98305900 ;
 2,     5.81216300,   -19.87019800 ;
 2,     5.75371500,   -26.41645200 ;
 2,     2.51347200,    -0.99497000 ;
 2,     2.53626100,    -1.49070100 ;
  8 ;
 2,     8.31351500,    36.36323700 ;
 2,     7.99896500,    54.54897000 ;
 2,     5.17996600,     9.77628500 ;
 2,     4.94222600,    14.26475500 ;
 2,     5.81216300,   -19.87019800 ;
 2,     5.75371500,   -26.41645200 ;
 2,     2.51347200,    -0.99497000 ;
 2,     2.53626100,    -1.49070100 ;
Spectral Representation Operator
End of Spectral Representation Operator

/Rn.def2-TZVP.Peterson.11s10p8d2f.6s5p3d2f.ECP.26el.
K.A. Peterson, D. Figgen, E. Goll, H. Stoll, M. Dolg. J. Chem. Phys. 119 (2003) 11113-11123. doi:10.1063/1.1622924
RADON (11s,10p,8d,2f) -> [6s,5p,3d,2f]
    26.0   3
* s-type functions
   11    6
     5187.7442468000
      768.1449120700
      159.3518206500
       21.8634327240
       18.3886899780
       24.8162264480
        7.2923301677
        2.0850437166
        1.0915245945
     3491.5708428e-4
     1364.8422952e-4
  0.0001609703484800  0.0000000000000000  0.0000000000000000  0.0000000000000000  0.0000000000000000  0.0000000000000000
  0.0010508214789000  0.0000000000000000  0.0000000000000000  0.0000000000000000  0.0000000000000000  0.0000000000000000
  0.0027375438093000  0.0000000000000000  0.0000000000000000  0.0000000000000000  0.0000000000000000  0.0000000000000000
 -0.5504590490500000  0.0000000000000000  0.0000000000000000  0.0000000000000000  0.0000000000000000  0.0000000000000000
  0.7832137392200000  0.0000000000000000  0.0000000000000000  0.0000000000000000  0.0000000000000000  0.0000000000000000
  0.0000000000000000 -0.0826367972040000  0.0000000000000000  0.0000000000000000  0.0000000000000000  0.0000000000000000
  0.0000000000000000  1.0926256000000000  0.0000000000000000  0.0000000000000000  0.0000000000000000  0.0000000000000000
  0.0000000000000000  0.0000000000000000  1.0000000000000000  0.0000000000000000  0.0000000000000000  0.0000000000000000
  0.0000000000000000  0.0000000000000000  0.0000000000000000  1.0000000000000000  0.0000000000000000  0.0000000000000000
  0.0000000000000000  0.0000000000000000  0.0000000000000000  0.0000000000000000  1.0000000000000000  0.0000000000000000
  0.0000000000000000  0.0000000000000000  0.0000000000000000  0.0000000000000000  0.0000000000000000  1.0000000000000000
* p-type functions
   10    5
      194.6891872300
       11.2100135250
        7.5298316489
        9.0845000304
        6.2631489717
        2.2545193734
        1.1180666918
     4744.4492594e-4
     2017.2354616e-4
     7950.3144392e-5
  0.0002626581404600  0.0000000000000000  0.0000000000000000  0.0000000000000000  0.0000000000000000
  0.1995230262100000  0.0000000000000000  0.0000000000000000  0.0000000000000000  0.0000000000000000
 -0.4599447956100000  0.0000000000000000  0.0000000000000000  0.0000000000000000  0.0000000000000000
  0.0000000000000000 -0.2309391742600000  0.0000000000000000  0.0000000000000000  0.0000000000000000
  0.0000000000000000  0.3974761419200000  0.0000000000000000  0.0000000000000000  0.0000000000000000
  0.0000000000000000  0.8302669383800000  0.0000000000000000  0.0000000000000000  0.0000000000000000
  0.0000000000000000  0.5146701311200000  0.0000000000000000  0.0000000000000000  0.0000000000000000
  0.0000000000000000  0.0000000000000000  1.0000000000000000  0.0000000000000000  0.0000000000000000
  0.0000000000000000  0.0000000000000000  0.0000000000000000  1.0000000000000000  0.0000000000000000
  0.0000000000000000  0.0000000000000000  0.0000000000000000  0.0000000000000000  1.0000000000000000
* d-type functions
    8    3
       75.3027236650
       17.9659138300
        7.3741298033
        3.2296258578
        1.7937840508
     9463.3319732e-4
     4686.0482223e-4
        0.2000000000
  0.0007359023842900  0.0000000000000000  0.0000000000000000
  0.0089490827389000  0.0000000000000000  0.0000000000000000
 -0.0766416636930000  0.0000000000000000  0.0000000000000000
  0.2297540460200000  0.0000000000000000  0.0000000000000000
  0.4399149531100000  0.0000000000000000  0.0000000000000000
  0.3525939519800000  0.0000000000000000  0.0000000000000000
  0.0000000000000000  1.0000000000000000  0.0000000000000000
  0.0000000000000000  0.0000000000000000  1.0000000000000000
* f-type functions
    2    2
        0.4180600000
        2.1000000000
  1.0000000000000000  0.0000000000000000
  0.0000000000000000  1.0000000000000000
PP, Rn, 60, 3 ;
  4 ;
 2,     6.34857100,    21.79729000 ;
 2,     6.29594900,    28.94680500 ;
 2,     2.88211800,     1.44736500 ;
 2,     2.90804800,     2.17796400 ;
  7 ;
 2,    30.15124200,    49.96555100 ;
 2,    14.52124100,   283.07000000 ;
 2,     8.05203800,    62.00287000 ;
 2,     6.34857100,   -21.79729000 ;
 2,     6.29594900,   -28.94680500 ;
 2,     2.88211800,    -1.44736500 ;
 2,     2.90804800,    -2.17796400 ;
  8 ;
 2,    11.00994200,    71.96911900 ;
 2,     9.61762500,   143.86055900 ;
 2,     7.33600800,     4.71476100 ;
 2,     6.40625300,     9.01306500 ;
 2,     6.34857100,   -21.79729000 ;
 2,     6.29594900,   -28.94680500 ;
 2,     2.88211800,    -1.44736500 ;
 2,     2.90804800,    -2.17796400 ;
  8 ;
 2,     8.36922000,    36.36836500 ;
 2,     8.11697500,    54.55176100 ;
 2,     5.35365600,     9.63448700 ;
 2,     5.09721200,    14.38790200 ;
 2,     6.34857100,   -21.79729000 ;
 2,     6.29594900,   -28.94680500 ;
 2,     2.88211800,    -1.44736500 ;
 2,     2.90804800,    -2.17796400 ;
Spectral Representation Operator
End of Spectral Representation Operator
