# Supplementary material for: Spin-Adapted Restricted Open-Shell Hartree–Fock and Its Dynamic Correlation Extension
Source: J Chem Theory Comput. 2026 May 15;22(11):5523–38. doi: 10.1021/acs.jctc.6c00379 (PMC13255178; doi:10.1021/acs.jctc.6c00379)
Supplement: Supplementary file 2 [file ct6c00379_si_002.zip › calc_files/Ni2/Ni10_sort.xyz]

145
Angstrom Ni 10 chain from: https://doi.org/10.1021/acs.jpca.4c00688 (Neese)
O  -0.09181900000000     -0.03466000000000     -2.14464000000000
H  -0.90437900000000     -0.48294100000000     -2.44500400000000
H   0.64091600000000     -0.54056900000000     -2.53935600000000
Ni -0.08067600000000     -0.03164800000000     -0.05728200000000
O   2.00656300000000     -0.05422400000000     -0.06839200000000
O  -2.16791400000000     -0.00907300000000     -0.04617200000000
O  -0.05811700000000      2.05561700000000     -0.06041500000000
O  -0.10323400000000     -2.11891400000000     -0.05415100000000
H   2.52074600000000      0.75502800000000     -0.24047700000000
H   1.82096900000000     -0.05898700000000      0.92310400000000
H   0.67937700000000      2.60479800000000     -0.37936900000000
H   0.04218400000000      1.94960000000000      0.92777800000000
H  -2.47517300000000      0.90239200000000     -0.21395900000000
H  -2.00821200000000     -0.03791700000000      0.94253700000000
H  -0.17808000000000     -1.97441000000000      0.93414400000000
H   0.79437600000000     -2.48172500000000     -0.17609200000000
O  -0.06953300000000     -0.02863700000000      2.03007600000000
Ni -0.05839000000000     -0.02562500000000      4.11743400000000
O  -0.03583100000000      2.06164100000000      4.11430200000000
O  -0.08094800000000     -2.11289100000000      4.12056600000000
O   2.02884900000000     -0.04820000000000      4.10632400000000
O  -2.14562800000000     -0.00305000000000      4.12854400000000
H  -0.17506600000000      1.94872900000000      5.09648800000000
H  -0.91672700000000      2.24695900000000      3.73868900000000
H   0.79552900000000     -2.31282700000000      3.74305800000000
H   0.06290100000000     -2.00303400000000      5.10191900000000
H   1.90448500000000      0.07742000000000      5.09099100000000
H   2.21724900000000      0.83969500000000      3.75053700000000
H  -2.03251300000000     -0.14997100000000      5.10884200000000
H  -2.35274000000000     -0.87648000000000      3.74712400000000
O  -0.04724600000000     -0.02261300000000      6.20479200000000
Ni -0.03610300000000     -0.01960200000000      8.29215000000000
O  -0.01354500000000      2.06766400000000      8.28901800000000
O  -0.05866200000000     -2.10686800000000      8.29528200000000
O  -2.12334200000000      0.00297300000000      8.30326000000000
O   2.05113500000000     -0.04217700000000      8.28104000000000
H   0.19221300000000      1.98019900000000      9.25792300000000
H   0.83939700000000      2.20950900000000      7.83731000000000
H  -0.25367400000000     -2.01745700000000      9.26611900000000
H  -0.91576800000000     -2.25697600000000      7.85427200000000
H  -2.02057300000000      0.20285700000000      9.27256800000000
H  -2.27322700000000      0.85835100000000      7.85885200000000
H   2.19292900000000     -0.90084700000000      7.84034100000000
H   1.95583400000000     -0.23648100000000      9.25265100000000
O  -0.02496000000000     -0.01659000000000     10.37950800000000
Ni -0.01381700000000     -0.01357900000000     12.46686600000000
O   0.00874100000000      2.07368700000000     12.46373400000000
O  -0.03637600000000     -2.10084400000000     12.46999800000000
O  -2.10105600000000      0.00899600000000     12.47797600000000
O   2.07342100000000     -0.03615400000000     12.45575600000000
H  -0.20446700000000      2.00797800000000     13.43112100000000
H  -0.83640200000000      2.23577800000000     12.00402800000000
H   0.80170200000000     -2.26265900000000     11.99730900000000
H   0.18963000000000     -2.03785700000000     13.43414500000000
H  -2.00612200000000     -0.25664700000000     13.42965500000000
H  -2.25189000000000     -0.81135200000000     11.97094400000000
H   2.03307000000000      0.20290900000000     13.41620800000000
H   2.22615300000000      0.79372900000000     11.96595900000000
O  -0.00267400000000     -0.01056700000000     14.55422400000000
Ni  0.00846900000000     -0.00755500000000     16.64158200000000
O   0.03102800000000      2.07971000000000     16.63845000000000
O  -0.01409000000000     -2.09482100000000     16.64471400000000
O  -2.07877000000000      0.01502000000000     16.65269200000000
O   2.09570700000000     -0.03013000000000     16.63047200000000
H   0.24618900000000      1.99654000000000     17.60551100000000
H   0.87753900000000      2.23823700000000     16.18025800000000
H  -0.20316400000000     -1.98539600000000     17.61641700000000
H  -0.87394900000000     -2.28246300000000     16.22544300000000
H  -2.24131200000000      0.73436000000000     17.29157100000000
H  -2.02179000000000      0.42803400000000     15.75703100000000
H   2.25299100000000     -0.89124500000000     16.20033700000000
H   2.01208600000000     -0.21473700000000     17.60427400000000
O   0.01961200000000     -0.00454400000000     18.72894000000000
Ni  0.03075500000000     -0.00153200000000     20.81629800000000
O   0.05331400000000      2.08573400000000     20.81316700000000
O   0.00819600000000     -2.08879800000000     20.81943000000000
O  -2.05648300000000      0.02104300000000     20.82740799999999
O   2.11799300000000     -0.02410700000000     20.80518899999999
H  -0.13365900000000      1.97195000000000     21.78599100000000
H  -0.80056000000000      2.31563900000000     20.40355300000000
H   0.85286400000000     -2.26369000000000     20.36395100000000
H   0.22226100000000     -2.00639400000000     21.78700100000000
H  -2.27959700000000     -0.80626500000000     21.29138300000000
H  -1.94079800000000     -0.22395100000000     19.86854400000000
H   2.03665100000000      0.20156300000000     21.76970000000000
H   2.27999700000000      0.81572500000000     20.33572299999999
O   0.04189800000000      0.00148000000000     22.90365700000000
Ni  0.05304100000000      0.00449100000000     24.99101500000000
O   0.07560000000000      2.09175700000000     24.98788300000000
O   0.03048200000000     -2.08277400000000     24.99414600000000
O  -2.03419700000000      0.02706600000000     25.00212400000000
O   2.14027900000000     -0.01808400000000     24.97990500000000
H   0.33163700000000      2.00485700000000     25.94382400000000
H   0.90358100000000      2.23881800000000     24.49360600000000
H  -0.07789400000000     -1.95346600000000     25.97857899999999
H  -0.85649400000000     -2.29841500000000     24.65389900000000
H  -2.23130200000000      0.89705700000000     25.39449400000000
H  -1.90280800000000      0.20073400000000     24.02730700000000
H   2.21983900000000     -0.71421500000000     24.29704499999999
H   2.19233600000000     -0.46052300000000     25.85539600000000
O   0.06418400000000      0.00750300000000     27.07837299999999
Ni  0.07532700000000      0.01051500000000     29.16573100000000
O   0.09788600000000      2.09778000000000     29.16259900000000
O   0.05276800000000     -2.07675100000000     29.16886300000000
O  -2.01191100000000      0.03309000000000     29.17684100000000
O   2.16256600000000     -0.01206100000000     29.15462100000000
H  -0.07293000000000      2.05819600000000     30.13715000000000
H  -0.74399400000000      2.35381400000000     28.74525199999999
H  -0.80183200000000     -2.48598000000000     28.94747200000000
H   0.06413200000000     -1.93623400000000     30.15706000000000
H  -2.42682800000000     -0.76042400000000     29.55672300000000
H  -1.90522900000000     -0.12400800000000     28.19540399999999
H   2.41554200000000      0.89803800000000     29.39786599999999
H   1.98624600000000      0.02988300000000     28.17144599999999
O   0.08647000000000      0.01352600000000     31.25308900000000
Ni  0.09761300000000      0.01653800000000     33.34044700000000
O   0.12017200000000      2.10380300000000     33.33731500000000
O   0.07505400000000     -2.07072800000000     33.34357900000000
O  -1.98962500000000      0.03911300000000     33.35155700000000
O   2.18485200000000     -0.00603800000000     33.32933700000000
H   0.19155100000000      1.97000800000000     34.32004000000000
H  -0.80856900000000      2.36204400000000     33.19014400000000
H  -0.72673200000000     -2.53591000000000     33.63885400000000
H  -0.00348500000000     -1.93485800000000     32.35492300000000
H  -2.41188600000000     -0.78171500000000     33.65767100000000
H  -1.85160600000000     -0.04280100000000     32.36064700000000
H   2.42139600000000     -0.91894300000000     33.57767400000000
H   2.11417500000000     -0.01501600000000     32.33829400000000
O   0.10875600000000      0.01955000000000     35.42780500000000
Ni  0.11990000000000      0.02256300000000     37.51516300000000
O   0.14245800000000      2.10982900000000     37.51202900000000
O   0.09734100000000     -2.06470300000000     37.51829800000000
O  -1.96733900000000      0.04513800000000     37.52627700000000
O   2.20713800000000     -0.00001200000000     37.50405600000000
H   0.12540900000000      1.89931800000000     36.52886700000000
H  -0.62977000000000      2.67958800000000     37.68239200000000
H  -0.81795100000000     -2.36563700000000     37.67201299999999
H   0.16416100000000     -1.94158500000000     36.53238600000000
H  -2.47654000000000      0.80287400000000     37.86322900000000
H  -1.85644200000000      0.16481400000000     36.54112700000000
H   2.58636200000000      0.88609000000000     37.65710900000000
H   2.08783500000000     -0.04423100000000     36.51392000000000
O   0.13104300000000      0.02557700000000     39.60252099999999
H   0.61491500000000      0.77347200000000     39.99633099999998
H   0.59645200000000     -0.77319300000000     39.91338999999999
