# Supplementary material for: Spin-Adapted Restricted Open-Shell Hartree–Fock and Its Dynamic Correlation Extension
Source: J Chem Theory Comput. 2026 May 15;22(11):5523–38. doi: 10.1021/acs.jctc.6c00379 (PMC13255178; doi:10.1021/acs.jctc.6c00379)
Supplement: Supplementary file 2 [file ct6c00379_si_002.zip › calc_files/Ni2/Ni09_sort.xyz]

131
Model[1]: Jmol 14.31.32  2021-02-06 23:16
O      -0.09182     -0.03466     -2.14464
H      -0.90438     -0.48294     -2.44500
H       0.64092     -0.54057     -2.53936
Ni     -0.08068     -0.03165     -0.05728
O       2.00656     -0.05422     -0.06839
O      -2.16791     -0.00907     -0.04617
O      -0.05812      2.05562     -0.06042
O      -0.10323     -2.11891     -0.05415
H       2.52075      0.75503     -0.24048
H       1.82097     -0.05899      0.92310
H       0.67938      2.60480     -0.37937
H       0.04218      1.94960      0.92778
H      -2.47517      0.90239     -0.21396
H      -2.00821     -0.03792      0.94254
H      -0.17809     -1.97442      0.93414
H       0.79438     -2.48173     -0.17609
O      -0.06953     -0.02864      2.03008
Ni     -0.05839     -0.02563      4.11743
O      -0.03583      2.06164      4.11430
O      -0.08095     -2.11289      4.12057
O       2.02885     -0.04820      4.10632
O      -2.14563     -0.00305      4.12854
H      -0.17507      1.94873      5.09649
H      -0.91673      2.24696      3.73869
H       0.79553     -2.31283      3.74306
H       0.06290     -2.00303      5.10192
H       1.90449      0.07742      5.09099
H       2.21725      0.83970      3.75054
H      -2.03251     -0.14997      5.10884
H      -2.35274     -0.87648      3.74712
O      -0.04725     -0.02261      6.20479
Ni     -0.03610     -0.01960      8.29215
O      -0.01354      2.06766      8.28902
O      -0.05866     -2.10687      8.29528
O      -2.12334      0.00297      8.30326
O       2.05114     -0.04218      8.28104
H       0.19221      1.98020      9.25792
H       0.83940      2.20951      7.83731
H      -0.25367     -2.01746      9.26612
H      -0.91577     -2.25698      7.85427
H      -2.02057      0.20286      9.27257
H      -2.27323      0.85835      7.85885
H       2.19293     -0.90085      7.84034
H       1.95583     -0.23648      9.25265
O      -0.02496     -0.01659     10.37951
Ni     -0.01382     -0.01358     12.46687
O       0.00874      2.07369     12.46373
O      -0.03638     -2.10084     12.47000
O      -2.10106      0.00900     12.47798
O       2.07342     -0.03615     12.45576
H      -0.20447      2.00798     13.43112
H      -0.83640      2.23578     12.00403
H       0.80170     -2.26266     11.99731
H       0.18963     -2.03786     13.43415
H      -2.00612     -0.25665     13.42966
H      -2.25189     -0.81135     11.97094
H       2.03307      0.20291     13.41621
H       2.22615      0.79373     11.96596
O      -0.00267     -0.01057     14.55422
Ni      0.00847     -0.00756     16.64158
O       0.03103      2.07971     16.63845
O      -0.01409     -2.09482     16.64471
O      -2.07877      0.01502     16.65269
O       2.09571     -0.03013     16.63047
H       0.24619      1.99654     17.60551
H       0.87754      2.23824     16.18026
H      -0.20316     -1.98540     17.61642
H      -0.87395     -2.28246     16.22544
H      -2.24131      0.73436     17.29157
H      -2.02179      0.42803     15.75703
H       2.25299     -0.89124     16.20034
H       2.01209     -0.21474     17.60428
O       0.01961     -0.00454     18.72894
Ni      0.03076     -0.00153     20.81630
O       0.05331      2.08573     20.81317
O       0.00820     -2.08880     20.81943
O      -2.05648      0.02104     20.82741
O       2.11799     -0.02411     20.80519
H      -0.13366      1.97195     21.78599
H      -0.80056      2.31564     20.40355
H       0.85286     -2.26369     20.36395
H       0.22226     -2.00639     21.78700
H      -2.27960     -0.80626     21.29138
H      -1.94080     -0.22395     19.86854
H       2.03665      0.20156     21.76970
H       2.28000      0.81572     20.33572
O       0.04190      0.00148     22.90366
Ni      0.05304      0.00449     24.99101
O       0.07560      2.09176     24.98788
O       0.03048     -2.08277     24.99415
O      -2.03420      0.02707     25.00213
O       2.14028     -0.01808     24.97990
H       0.33164      2.00486     25.94383
H       0.90358      2.23882     24.49361
H      -0.07789     -1.95347     25.97858
H      -0.85649     -2.29842     24.65390
H      -2.23130      0.89706     25.39449
H      -1.90281      0.20073     24.02731
H       2.21984     -0.71422     24.29705
H       2.19234     -0.46052     25.85540
O       0.06418      0.00750     27.07837
Ni      0.07533      0.01052     29.16573
O       0.09789      2.09778     29.16260
O       0.05277     -2.07675     29.16886
O      -2.01191      0.03309     29.17684
O       2.16257     -0.01206     29.15462
H      -0.07293      2.05820     30.13715
H      -0.74399      2.35381     28.74525
H      -0.80183     -2.48598     28.94747
H       0.06413     -1.93623     30.15706
H      -2.42683     -0.76042     29.55672
H      -1.90523     -0.12401     28.19540
H       2.41554      0.89804     29.39787
H       1.98625      0.02988     28.17145
O       0.08647      0.01353     31.25309
Ni      0.09761      0.01654     33.34045
O       0.12017      2.10380     33.33732
O       0.07505     -2.07073     33.34358
O      -1.98963      0.03911     33.35156
O       2.18485     -0.00604     33.32934
H       0.19155      1.97001     34.32004
H      -0.80857      2.36204     33.19014
H      -0.72673     -2.53591     33.63886
H      -0.00348     -1.93486     32.35492
H      -2.41189     -0.78172     33.65767
H      -1.85161     -0.04280     32.36065
H       2.42140     -0.91894     33.57768
H       2.11418     -0.01502     32.33830
O       0.13104      0.02558     35.42752
H       0.61492      0.77347     35.82133
H       0.59645     -0.77319     35.73839
