# Supplementary material for: Spin-Adapted Restricted Open-Shell Hartree–Fock and Its Dynamic Correlation Extension
Source: J Chem Theory Comput. 2026 May 15;22(11):5523–38. doi: 10.1021/acs.jctc.6c00379 (PMC13255178; doi:10.1021/acs.jctc.6c00379)
Supplement: Supplementary file 2 [file ct6c00379_si_002.zip › calc_files/Ni2/LS_10_Natural_Procrustes.input]

* Run with:
*   ../../CSF-ROHF_interface-main/src/runmolcas.py --scratch /scratch/ignacio/LS_10 LS_10_Natural_Procrustes 1 1 2 2 1 1 2 2 1 1 2 2 1 1 2 2 1 1 2 2 >& csflog

&GATEWAY
  Coord = Ni10_sort.xyz
  Basis = Def2-TZVP
  Group = NoSym
  RIJ
  BasDir = basis

&SEWARD

&RASSCF
  File = 10_Natural_Procrustes.InpOrb
  Charge = 2
  Spin   = 1
  NActEl = 20
  RAS2   = 20

  GASSCF = 10
    2 ;  2  2
    2 ;  4  4
    2 ;  6  6
    2 ;  8  8
    2 ; 10 10
    2 ; 12 12
    2 ; 14 14
    2 ; 16 16
    2 ; 18 18
    2 ; 20 20
  GUGA
  NECI
    totalwalkers=10000
    nmCyc=10000
    rdmsamplingiters=1000
    calcrdmonfly=3 500 500
