# Supplementary material for: Spin-Adapted Restricted Open-Shell Hartree–Fock and Its Dynamic Correlation Extension
Source: J Chem Theory Comput. 2026 May 15;22(11):5523–38. doi: 10.1021/acs.jctc.6c00379 (PMC13255178; doi:10.1021/acs.jctc.6c00379)
Supplement: Supplementary file 2 [file ct6c00379_si_002.zip › calc_files/Ni2/Ni04_sort.xyz]

61
Model[1]: Jmol 14.31.32  2021-02-06 23:16
O      -0.09182     -0.03466     -2.14464
H      -0.90438     -0.48294     -2.44500
H       0.64092     -0.54057     -2.53936
Ni     -0.08068     -0.03165     -0.05728
O       2.00656     -0.05422     -0.06839
O      -2.16791     -0.00907     -0.04617
O      -0.05812      2.05562     -0.06042
O      -0.10323     -2.11891     -0.05415
H       2.52075      0.75503     -0.24048
H       1.82097     -0.05899      0.92310
H       0.67938      2.60480     -0.37937
H       0.04218      1.94960      0.92778
H      -2.47517      0.90239     -0.21396
H      -2.00821     -0.03792      0.94254
H      -0.17809     -1.97442      0.93414
H       0.79438     -2.48173     -0.17609
O      -0.06953     -0.02864      2.03008
Ni     -0.05839     -0.02563      4.11743
O      -0.03583      2.06164      4.11430
O      -0.08095     -2.11289      4.12057
O       2.02885     -0.04820      4.10632
O      -2.14563     -0.00305      4.12854
H      -0.17507      1.94873      5.09649
H      -0.91673      2.24696      3.73869
H       0.79553     -2.31283      3.74306
H       0.06290     -2.00303      5.10192
H       1.90449      0.07742      5.09099
H       2.21725      0.83970      3.75054
H      -2.03251     -0.14997      5.10884
H      -2.35274     -0.87648      3.74712
O      -0.04725     -0.02261      6.20479
Ni     -0.03610     -0.01960      8.29215
O      -0.01354      2.06766      8.28902
O      -0.05866     -2.10687      8.29528
O      -2.12334      0.00297      8.30326
O       2.05114     -0.04218      8.28104
H       0.19221      1.98020      9.25792
H       0.83940      2.20951      7.83731
H      -0.25367     -2.01746      9.26612
H      -0.91577     -2.25698      7.85427
H      -2.02057      0.20286      9.27257
H      -2.27323      0.85835      7.85885
H       2.19293     -0.90085      7.84034
H       1.95583     -0.23648      9.25265
O      -0.02496     -0.01659     10.37951
Ni     -0.01382     -0.01358     12.46687
O       0.00874      2.07369     12.46373
O      -0.03638     -2.10084     12.47000
O      -2.10106      0.00900     12.47798
O       2.07342     -0.03615     12.45576
H      -0.20447      2.00798     13.43112
H      -0.83640      2.23578     12.00403
H       0.80170     -2.26266     11.99731
H       0.18963     -2.03786     13.43415
H      -2.00612     -0.25665     13.42966
H      -2.25189     -0.81135     11.97094
H       2.03307      0.20291     13.41621
H       2.22615      0.79373     11.96596
O       0.13107      0.02558     14.55452
H       0.61492      0.77347     14.94834
H       0.59645     -0.77319     14.86540
