# Supplementary material for: Spin-Adapted Restricted Open-Shell Hartree–Fock and Its Dynamic Correlation Extension
Source: J Chem Theory Comput. 2026 May 15;22(11):5523–38. doi: 10.1021/acs.jctc.6c00379 (PMC13255178; doi:10.1021/acs.jctc.6c00379)
Supplement: Supplementary file 2 [file ct6c00379_si_002.zip › calc_files/Fe4S4/neci_SSG.inp]

Title

System read
    electrons  20
    nonuniformrandexcits guga-gas-pchb localised
    nobrillouintheorem
    guga 0
    freeformat
    ignore-fcidump-header

      GAS-SPEC LOCAL 1
      20  0 20
      20*1

      SPLITGAS-SPEC LOCAL 1
      20  20 20
      20*1

    ignore-fcidump-header

endsys

calc
    definedet 1 3 5 7 9  11 13 15 17 19  22 24 26 28 30  32 34 36 38 40
    p1-from-file p1.list

methods
method vertex fcimc
endmethods

totalwalkers    1e6

semi-stochastic 5000
pops-core 10000

psingles 0.9

tau-values     \
    start user-defined 1e-3

diagshift 0.00

targetgrowrate 0.01 500

shiftdamp 0.02
nmcyc     800000
stepsshift 10
proje-changeref 1.2

truncinitiator
addtoinitiator 3

allrealcoeff
realspawncutoff .20
jump-shift
memoryfacspawn 10.00
memoryfacpart 5.00
time 2400
startsinglepart 100

endcalc

logging
    highlypopwrite 500
    hdf5-pops
    printonerdm
    print-spin-resolved-rdms
    write-spin-free-rdm
    print-molcas-rdms
    rdmlinspace 10000 10 1000
endlog
end
        
