# Supplementary material for: Spin-Adapted Restricted Open-Shell Hartree–Fock and Its Dynamic Correlation Extension
Source: J Chem Theory Comput. 2026 May 15;22(11):5523–38. doi: 10.1021/acs.jctc.6c00379 (PMC13255178; doi:10.1021/acs.jctc.6c00379)
Supplement: Supplementary file 2 [file ct6c00379_si_002.zip › calc_files/Fe4S4/Fe4S4.inp]

&GATEWAY
RICD
CDThreshold
1.0d-4
*shac
Coord
geometry_Fe4S4.xyz
basis
FE.ANO-RCC-VDZ, ANO-RCC-MB
group
nosym

&SEWARD

&RASSCF
fileorb=UUDD.RasOrb
LumOrb
peri
guga
NECI
  totalwalkers=10000
  nmCyc=10000
  rdmsamplingiters=1000
  calcrdmonfly=3 500 500
NACTEL
20 0 0
Inactive
124
GASScf
 20
    1
    1 1
    1
    2 2
    1
    3 3
    1
    4 4
    1
    5 5
    1
    6 6
    1
    7 7
    1
    8 8
    1
    9 9
    1
   10 10
    1
   11 11
    1
   12 12
    1
   13 13
    1
   14 14
    1
   15 15
    1
   16 16
    1
   17 17
    1
   18 18
    1
   19 19
    1
   20 20
Symmetry
1
Spin
 1
Levshft
 1.0
orblisting
 all
ITERation
200 100
CIMX
 200
CIROOT
 1 1 1
Sdav
 500
PRWF
0.000
