# Supplementary material for: Spin-Adapted Restricted Open-Shell Hartree–Fock and Its Dynamic Correlation Extension
Source: J Chem Theory Comput. 2026 May 15;22(11):5523–38. doi: 10.1021/acs.jctc.6c00379 (PMC13255178; doi:10.1021/acs.jctc.6c00379)
Supplement: Supplementary file 2 [file ct6c00379_si_002.zip › calc_files/readme.md]

This zip file includes representative input files and molecular geometries for each molecular cluster.
Please note that the input files are only compatible with internal development versions
of OpenMolcas and NECI.

**N2**
- `N2.inp`: OpenMolcas input for CSF-ROHF orbital optimization

**Ni2**
- 'Ni{01..10}_sort.xyz': Molecular geometries
- 'LS_10_Natural_Procrustes.input': OpenMolcas input for a CSF-ROHF calculation on the Ni10 chain
- `DEF2-TZVP`: Basis set file

**Fe2S2**
- `geometry_Fe2S2.xyz`: Molecular geometry
- `neci_SSG.inp`: NECI input for a SSG calculation
- `p1.list`: This file specifies the P space for the SSG calculation
- `Fe2S2.inp`: OpenMolcas input for a CSF-ROHF calculation

**Fe4S4**
- `geometry_Fe4S4.xyz`: Molecular geometry
- `neci_SSG.inp`: NECI input for a SSG calculation
- `p1.list`: This file specifies the P space for the SSG calculation
- `Fe4S4.inp` OpenMolcas input for a CSF-ROHF calculation

**P-cluster**
- `PN.inp`: OpenMolcas input for a CSF-ROHF calculation
- `neci_SSG.inp`: NECI input for a SSG calculation
- `p1.list`: This file specifies the P space for the SSG calculation
- 'PN-cluster.xyz': Molecular geometry
