# Supplementary material for: Spin-Adapted Restricted Open-Shell Hartree–Fock and Its Dynamic Correlation Extension
Source: J Chem Theory Comput. 2026 May 15;22(11):5523–38. doi: 10.1021/acs.jctc.6c00379 (PMC13255178; doi:10.1021/acs.jctc.6c00379)
Supplement: Supplementary file 2 [file ct6c00379_si_002.zip › calc_files/P-cluster/PN.inp]

&GATEWAY
    RICD
    CDThreshold = 1.0d-4
    Coord = PN-cluster.xyz
    basis = FE.ANO-RCC-VDZP, S.ANO-RCC-VDZ, ANO-RCC-MB
    group = nosym

&SEWARD

&RASSCF
fileorb=HS-ROHF.InpOrb
peri
guga
NECI
  totalwalkers=10000
  nmCyc=10000
  rdmsamplingiters=1000
  calcrdmonfly=3 500 500
NACTEL
48 0 0
Inactive
342
GASScf
 40
   1
   2 2
   1
   3 3
   1
   4 4
   1
   5 5
   1
   6 6
   1
   8 8
   1
   9 9
   1
   10 10
   1
   11 11
   1
   12 12
   1
   14 14
   1
   15 15
   1
   16 16
   1
   17 17
   1
   18 18
   1
   20 20
   1
   21 21
   1
   22 22
   1
   23 23
   1
   24 24
   1
   26 26
   1
   27 27
   1
   28 28
   1
   29 29
   1
   30 30
   1
   32 32
   1
   33 33
   1
   34 34
   1
   35 35
   1
   36 36
   1
   38 38
   1
   39 39
   1
   40 40
   1
   41 41
   1
   42 42
   1
   44 44
   1
   45 45
   1
   46 46
   1
   47 47
   1
   48 48
Symmetry
1
Spin
 1
Levshft
 1.0
orblisting
 all
ITERation
200 100
CIMX
 200
CIROOT
 1 1 1
Sdav
 500
PRWF
0.000
