# Supplementary material for: Spin-Adapted Restricted Open-Shell Hartree–Fock and Its Dynamic Correlation Extension
Source: J Chem Theory Comput. 2026 May 15;22(11):5523–38. doi: 10.1021/acs.jctc.6c00379 (PMC13255178; doi:10.1021/acs.jctc.6c00379)
Supplement: Supplementary file 2 [file ct6c00379_si_002.zip › calc_files/P-cluster/p1.list]

1 2 3 5 7 9 11 12 13 15 17 19 21 22 23 25 27 29 31 32 34 36 38 40 41 42 43 45 47 49 51 52 54 56 58 60 61 62 64 66 68 70 71 72 74 76 78 80
