# Supplementary material for: Spin-Adapted Restricted Open-Shell Hartree–Fock and Its Dynamic Correlation Extension
Source: J Chem Theory Comput. 2026 May 15;22(11):5523–38. doi: 10.1021/acs.jctc.6c00379 (PMC13255178; doi:10.1021/acs.jctc.6c00379)
Supplement: Supplementary file 2 [file ct6c00379_si_002.zip › calc_files/P-cluster/neci_SSG.inp]

Title

System read
    electrons 48
    nonuniformrandexcits guga-gas-pchb localised
    nobrillouintheorem
    guga 0

    GAS-SPEC LOCAL 2
       8  16 16
      32  30 34
      1 2 2 2 2 1 2 2 2 2 1 2 2 2 2 1 2 2 2 2 1 2 2 2 2 1 2 2 2 2 1 2 2 2 2 1 2 2 2 2

    SPLITGAS-SPEC LOCAL 2
       8  16 16
      32  32 32
      1 2 2 2 2 1 2 2 2 2 1 2 2 2 2 1 2 2 2 2 1 2 2 2 2 1 2 2 2 2 1 2 2 2 2 1 2 2 2 2

endsys

calc

definedet    1 2 3 5 7 9 11 12 13 15 17 19 21 22 23 25 27 29 31 32 34 36 38 40 41 42 43 45 47 49 51 52 54 56 58 60 61 62 64 66 68 70 71 72 74 76 78 80
    p1-from-file p1.list

    seed -1

    methods
        method vertex fcimc
    endmethods

    totalwalkers     3.e6
    tau-values \
        ignore-diagonal-estimate \
        start user-defined 3e-3

    #walkcontgrow

    semi-stochastic 5000
    pops-core 10000

    diagshift 0.00
    #shiftdamp 0.02
    target-shiftDamp 0.5
    stepsshift 10

    nmcyc 500000

    no-changeref

    truncinitiator
    addtoinitiator 3

    allrealcoeff
    realspawncutoff 0.03

    memoryfacspawn 50
    memoryfacpart 30

    time 2800

    startsinglepart 100

endcalc

logging
    highlypopwrite 2000
    hdf5-pops
    printonerdm
    print-spin-resolved-rdms
    write-spin-free-rdm
    print-molcas-rdms
    rdmlinspace 10000 10 1000
endlog

end
