# Supplementary material for: Spin-Adapted Restricted Open-Shell Hartree–Fock and Its Dynamic Correlation Extension
Source: J Chem Theory Comput. 2026 May 15;22(11):5523–38. doi: 10.1021/acs.jctc.6c00379 (PMC13255178; doi:10.1021/acs.jctc.6c00379)
Supplement: Supplementary file 2 [file ct6c00379_si_002.zip › calc_files/P-cluster/PN-cluster.xyz]

107
pn model taken from https://doi.org/10.1038/s41557-019-0337-3
Fe  -7.97847232212347	-8.12261801211869	2.89412216713691
Fe  -9.76818702837835	-6.93768251211466	1.75732837539646
Fe  -8.88046717991214	-9.26733668361748	0.61795973008066
Fe  -7.52271224828681	-7.12412388118416	0.58199539210509
Fe  -5.42475526498280	-5.42778299430191	2.05523097897839
Fe  -6.40580217384745	-3.62570791666318	3.60974581616456
Fe  -4.03577725321331	-4.57222389448224	4.12119315403484
Fe  -6.17468035460329	-6.05811066134073	4.28477810647058
N	-9.97392121453924	-14.33979798837754	0.73661822419404
C -11.09923732068346	-13.48207091396702	0.36808881405788
C -11.44135454112770	-13.45921481402517	-1.12179688773704
O -10.69290534992907	-13.98671488647181	-1.95251494236076
C -10.80916033194580	-12.04367052313277	0.81585399882750
S	-9.42840262522107	-11.25089201008572	-0.17207888974024
N	-1.39381560260904	-3.31394606867299	0.86823683955000
C	-1.25482511915665	-4.66981873577512	1.38089359968719
C	-1.62533644842548	-5.79718607921077	0.43591041384286
O	-0.78654398287886	-6.63173285011283	0.07837036242249
N	-2.87690055395201	-5.77788290967292	-0.00787746665462
C	-3.44595511571784	-6.86046707350379	-0.78625618363409
C	-2.60278094173473	-7.33226386376567	-1.95338518163345
O	-2.32731061472810	-8.53679918732190	-2.07643296389028
C	-4.80874077458456	-6.45957004151864	-1.32026537106331
S	-5.86929931485307	-5.87834999804134	-0.18857069662694
N -11.08874338830122	-4.12943013330996	-0.54460869866944
C -12.21663773043346	-3.77177244801509	0.33066287774038
C -12.69320485113729	-2.32095078435491	0.30500583219860
O -13.89744868830953	-2.15222224209414	0.06082463068422
C -11.94578878659110	-4.10780917860647	1.81528106818145
S -11.80601447236325	-5.74062586770615	2.36336938580421
N	1.31572980027166	-3.20803416793569	4.33590388097819
C	0.35729279569956	-2.39617711914755	5.07688812227310
C	0.44773054496734	-2.52961164846664	6.58380093774919
O	0.97588761983063	-3.52753895820938	7.10257660280615
C	-1.05039372711048	-2.74925633650470	4.62921332873928
S	-1.86251460372519	-4.27965270728148	4.98836877014934
N	-7.18869057143926	-10.81482925157696	4.75667482006817
C	-6.01058470608409	-10.13620749334254	5.26361867983890
C	-5.18737498207877	-11.07788215617047	6.13130789460472
O	-3.96220394419238	-11.24153239652615	5.89520391147588
C	-6.46176209148925	-8.91902683829696	6.07124744763843
S	-7.53310979076191	-7.77324407455341	5.01307876557903
N	-8.53960536820179	-2.65398755984983	6.71448291049762
C	-9.11458232542849	-1.47434831998502	6.08258041615830
C -10.62686609061949	-1.40102272414410	6.05459518408872
O -11.18106985340729	-0.30715536036222	6.17876191201441
C	-8.61078659575122	-1.33137182371262	4.64963743863306
S	-8.38262762832028	-2.47347169867370	3.59564580452628
N	-4.44393986644507	0.42686424247857	6.71776225490365
C	-3.56201363398119	0.13324320803136	5.60322297372025
C	-3.28900587090958	1.29342762531626	4.65647227582145
O	-2.30452156609520	1.24868607713876	3.87393831603705
C	-4.15983008022572	-1.04140222156546	4.83008611348169
O	-5.61141425794585	-1.04461259589221	4.36501185154567
S	-7.77030039793698	-5.91982179713791	2.43696105164788
S	-9.91945944633573	-9.00177630848787	2.57708166653375
S	-4.53149258115732	-3.43816105361588	2.35608528508686
S	-6.67883076755094	-9.05907802148807	1.24116951403259
S	-5.72048707619940	-4.26094935478585	5.60843051694972
S	-9.44353845291276	-7.31523664902239	-0.38019616663052
S	-4.26849006882378	-6.77616467174444	3.24042996848847
H	-1.85094509782679	-4.75729308629084	2.30138769468216
H	-0.21095563319323	-4.85955548174360	1.66305716407441
H	-2.36143683745007	-3.00719519154197	0.98534317254060
H	-1.17088866036528	-3.26979678515803	-0.12424253935785
H	-5.60739680532300	-8.33172290653960	6.41871950144590
H	-7.07432453222253	-9.22249816496904	6.92928162449732
H	-5.33599954373810	-9.77574446939043	4.47165066995143
H	-7.93546776273766	-10.13719465126863	4.58637122908581
H	-6.98849652634901	-11.22863889363709	3.84828986315725
H	-2.56748241079719	-0.24644559883694	5.89241335998381
H	-3.92533835400692	0.69607301409425	7.54876788577732
H	-5.00343817105491	-0.38961760704462	6.94967426548126
H	-9.74904410988466	-14.17008584192431	1.71371617180820
H -10.22966953837629	-15.32053764367158	0.64502378408542
H -12.04692922763506	-13.76375578362304	0.88137886038315
H -12.36679016329728	-12.91588344128307	-1.40459189741010
H -10.54038905289132	-12.03046704024500	1.87960410515464
H -11.71108054602039	-11.43112256229008	0.70314213783637
H	-3.57666506813873	-7.74183096305419	-0.14029828275067
H	-2.28849029293018	-6.57576478263639	-2.70284737186105
H	-4.65416437021306	-5.71541873798038	-2.12070603883355
H -10.95497982240566	-5.14341219548276	-0.45357105820227
H -10.23228241323000	-3.74397159424440	-0.13948720195403
H -13.09230585258118	-4.33756754578185	-0.01064918166887
H -12.00894329001392	-1.48558097999521	0.55657367530138
H -12.76043742576221	-3.64553004474082	2.40222229408521
H -11.04295421405512	-3.53916254069371	2.10084162411504
H	0.87541269323170	-4.11891885909124	4.18627829745002
H	2.11886988140854	-3.40575027334023	4.93322433084629
H	0.48149381020602	-1.32923755075860	4.82343508405518
H	-0.04271835008980	-1.74574439029225	7.19950458132516
H	-1.68743981425658	-1.93217252051261	4.99282932478823
H	-1.02993334679359	-2.61058709825455	3.53596489170429
H	-8.05942110182247	-3.22052192599939	6.00821218737181
H	-9.25584599383950	-3.24908850216121	7.12552499382824
H	-8.81609476584326	-0.55011566350358	6.60033939729172
H -11.19966021752243	-2.33622929987362	5.86490488534863
H	-7.66248263546742	-0.79082467892056	4.81812067623998
H	-4.00224355018099	2.14240902032938	4.65433976469333
H	-5.55102523678760	-1.27713342644425	3.42278159468376
H	-3.54692870281032	-1.24734093730761	3.94748600321363
H	-4.09071224417416	-1.91957145739121	5.48755036275055
H	-5.71066467938978	-11.62505296079408	6.94214176750730
H	-5.22436919554626	-7.34967166733303	-1.81394233718102
H	-9.25230197043143	-0.52885665665011	4.23207622484111
H	-3.53272792846042	-5.10565652264769	0.39635793284802
