# Supplementary material for: Spin-Adapted Restricted Open-Shell Hartree–Fock and Its Dynamic Correlation Extension
Source: J Chem Theory Comput. 2026 May 15;22(11):5523–38. doi: 10.1021/acs.jctc.6c00379 (PMC13255178; doi:10.1021/acs.jctc.6c00379)
Supplement: Supplementary file 2 [file ct6c00379_si_002.zip › calc_files/N2/N2.inp]

&GATEWAY
coord
2
angstrom
N       0.000000  0.000000   1.5
N       0.000000  0.000000  -1.5
basis
STO-3G
group
nosym

&SEWARD

>>> COPY $CurrDir/rotated.InpOrb INPORB

&RASSCF
LumOrb
guga
NECI
  totalwalkers=10000
  nmCyc=10000
  rdmsamplingiters=1000
  calcrdmonfly=3 500 500
NACTEL
6 0 0
Inactive
4
GASScf
  6
    1
    1 1
    1
    2 2
    1
    3 3
    1
    4 4
     1
    5 5
    1
    6 6
Symmetry
1
Spin
 1
Levshft
 1.0
orblisting
 all
ITERation
200 100
CIMX
 200
CIROOT
 1 1 1
Sdav
 500
PRWF
0.000
