# Supplementary material for: Spin-Adapted Restricted Open-Shell Hartree–Fock and Its Dynamic Correlation Extension
Source: J Chem Theory Comput. 2026 May 15;22(11):5523–38. doi: 10.1021/acs.jctc.6c00379 (PMC13255178; doi:10.1021/acs.jctc.6c00379)
Supplement: Supplementary file 2 [file ct6c00379_si_002.zip › calc_files/Fe2S2/neci_SSG.inp]

Title

System read
    electrons  10
    nonuniformrandexcits guga-gas-pchb localised
    nobrillouintheorem
    guga 0
    freeformat

      GAS-SPEC LOCAL 1
        10 0 20
        10*1

      SPLITGAS-SPEC LOCAL 1
        10 0 20
        10*1

    ignore-fcidump-header

endsys

calc
    definedet 1 3 5 7 9 12 14 16 18 20
    p1-from-file p1.list

    totalwalkers 3e4
    semi-stochastic 5000
    pops-core 1000

    tau-values         start user-defined 0.01

    methods
        method vertex fcimc
    endmethods

    diagshift .00
    target-shiftdamp .2
    stepsshift 10
    proje-changeref 1.2
    truncinitiator
    addtoinitiator  3
    allrealcoeff
    realspawncutoff .20
    jump-shift
    memoryfacspawn 100.00
    memoryfacpart 50.00
    time 2000
    startsinglepart 100

endcalc

logging
    highlypopwrite 50
    hdf5-pops
    printonerdm
    print-spin-resolved-rdms
    write-spin-free-rdm
    print-molcas-rdms
    rdmlinspace 10000 10 1000
endlog
end
        
