# Supplementary material for: Spin-Adapted Restricted Open-Shell Hartree–Fock and Its Dynamic Correlation Extension
Source: J Chem Theory Comput. 2026 May 15;22(11):5523–38. doi: 10.1021/acs.jctc.6c00379 (PMC13255178; doi:10.1021/acs.jctc.6c00379)
Supplement: Supplementary file 2 [file ct6c00379_si_002.zip › calc_files/Fe2S2/Fe2S2.inp]

* OpenMolcas input for CSF-ROHF

&GATEWAY
coord
geometry_Fe2S2.xyz
basis
FE.ANO-RCC-VDZ, ANO-RCC-MB
group
nosym

&SEWARD
 Medium


&RASSCF
fileorb=HS-ROHF.RasOrb
peri
guga
NECI
  totalwalkers=10000
  nmCyc=10000
  rdmsamplingiters=1000
  calcrdmonfly=3 500 500
NACTEL
10 0 0
Inactive
88
GASScf
 10
   1
   1 1
   1
   2 2
   1
   3 3
   1
   4 4
   1
   5 5
   1
   6 6
   1
   7 7
   1
   8 8
   1
   9 9
   1
   10 10
Symmetry
1
Spin
 1
Levshft
 1.0
orblisting
 all
ITERation
200 100
CIMX
 200
CIROOT
 1 1 1
Sdav
 500
PRWF
0.000
